# Supplementary material for: A new species of Synagoga (Crustacea, Thecostraca, Ascothoracida) parasitic in an antipatharian from Green Island, Taiwan, with notes on its morphology
Source: Zookeys. 2019 Sep 19;876:55–85. doi: 10.3897/zookeys.876.35443 (PMC6763505; doi:10.3897/zookeys.876.35443)
Supplement: XML Treatment for Synagoga [file zookeys.876.35443-treatment1.xml]

<!DOCTYPE tp:taxon-treatment
  PUBLIC "-//TaxonX//DTD Taxonomic Treatment Publishing DTD v0 20100105//EN" "tax-treatment-NSO.dtd">
<tp:taxon-treatment xmlns:tp="http://www.plazi.org/taxpub"><tp:treatment-meta><kwd-group><label>Taxon classification</label><kwd><named-content xmlns:xlink="http://www.w3.org/1999/xlink" content-type="kingdom">Animalia</named-content></kwd><kwd><named-content xmlns:xlink="http://www.w3.org/1999/xlink" content-type="order">Laurida</named-content></kwd><kwd><named-content xmlns:xlink="http://www.w3.org/1999/xlink" content-type="family">Synagogidae</named-content></kwd></kwd-group><mixed-citation publication-type="journal"><person-group><name><surname>Kolbasov</surname><given-names>Gregory A.</given-names></name><name><surname>Petrunina</surname><given-names>Alexandra S.</given-names></name><name><surname>Ho</surname><given-names>Ming-Jay</given-names></name><name><surname>Chan</surname><given-names>Benny K.K.</given-names></name></person-group><article-title>A new species of <italic><tp:taxon-name><tp:taxon-name-part taxon-name-part-type="genus" reg="Synagoga">Synagoga</tp:taxon-name-part></tp:taxon-name></italic> (<tp:taxon-name><tp:taxon-name-part taxon-name-part-type="subphylum">Crustacea</tp:taxon-name-part></tp:taxon-name>, <tp:taxon-name><tp:taxon-name-part taxon-name-part-type="subclass">Thecostraca</tp:taxon-name-part></tp:taxon-name>, <tp:taxon-name><tp:taxon-name-part taxon-name-part-type="infraclass">Ascothoracida</tp:taxon-name-part></tp:taxon-name>) parasitic in an antipatharian from Green Island, Taiwan, with notes on its morphology</article-title><source>Zookeys</source><day>19</day><month>9</month><year>2019</year><volume>876</volume><fpage>55</fpage><lpage>85</lpage><pub-id pub-id-type="doi">10.3897/zookeys.876.35443</pub-id></mixed-citation></tp:treatment-meta><tp:nomenclature><label>Genus</label><tp:taxon-name><object-id xmlns:xlink="http://www.w3.org/1999/xlink" content-type="arpha" xlink:type="simple">DE8BBC2B-493A-5359-BDDA-B124F7AEE4A3</object-id>
                  <tp:taxon-name-part taxon-name-part-type="genus" reg="Synagoga">Synagoga</tp:taxon-name-part>
                </tp:taxon-name><tp:taxon-authority>Norman, 1888</tp:taxon-authority></tp:nomenclature><tp:treatment-sec sec-type="type species" id="SECID0EXAAE"><title>Type species.</title><p><italic><tp:taxon-name><tp:taxon-name-part taxon-name-part-type="genus" reg="Synagoga">Synagoga</tp:taxon-name-part> <tp:taxon-name-part taxon-name-part-type="species" reg="mira">mira</tp:taxon-name-part></tp:taxon-name></italic> Norman, 1888</p></tp:treatment-sec></tp:taxon-treatment>
