# Supplementary material for: A new species of Synagoga (Crustacea, Thecostraca, Ascothoracida) parasitic in an antipatharian from Green Island, Taiwan, with notes on its morphology
Source: Zookeys. 2019 Sep 19;876:55–85. doi: 10.3897/zookeys.876.35443 (PMC6763505; doi:10.3897/zookeys.876.35443)
Supplement: XML Treatment for Synagoga arabesque [file zookeys.876.35443-treatment2.xml]

<!DOCTYPE tp:taxon-treatment
  PUBLIC "-//TaxonX//DTD Taxonomic Treatment Publishing DTD v0 20100105//EN" "tax-treatment-NSO.dtd">
<tp:taxon-treatment xmlns:tp="http://www.plazi.org/taxpub"><tp:treatment-meta><kwd-group><label>Taxon classification</label><kwd><named-content xmlns:xlink="http://www.w3.org/1999/xlink" content-type="kingdom">Animalia</named-content></kwd><kwd><named-content xmlns:xlink="http://www.w3.org/1999/xlink" content-type="order">Laurida</named-content></kwd><kwd><named-content xmlns:xlink="http://www.w3.org/1999/xlink" content-type="family">Synagogidae</named-content></kwd></kwd-group><mixed-citation publication-type="journal"><person-group><name><surname>Kolbasov</surname><given-names>Gregory A.</given-names></name><name><surname>Petrunina</surname><given-names>Alexandra S.</given-names></name><name><surname>Ho</surname><given-names>Ming-Jay</given-names></name><name><surname>Chan</surname><given-names>Benny K.K.</given-names></name></person-group><article-title>A new species of <italic><tp:taxon-name><tp:taxon-name-part taxon-name-part-type="genus" reg="Synagoga">Synagoga</tp:taxon-name-part></tp:taxon-name></italic> (<tp:taxon-name><tp:taxon-name-part taxon-name-part-type="subphylum">Crustacea</tp:taxon-name-part></tp:taxon-name>, <tp:taxon-name><tp:taxon-name-part taxon-name-part-type="subclass">Thecostraca</tp:taxon-name-part></tp:taxon-name>, <tp:taxon-name><tp:taxon-name-part taxon-name-part-type="infraclass">Ascothoracida</tp:taxon-name-part></tp:taxon-name>) parasitic in an antipatharian from Green Island, Taiwan, with notes on its morphology</article-title><source>Zookeys</source><day>19</day><month>9</month><year>2019</year><volume>876</volume><fpage>55</fpage><lpage>85</lpage><pub-id pub-id-type="doi">10.3897/zookeys.876.35443</pub-id></mixed-citation></tp:treatment-meta><tp:nomenclature><tp:taxon-name><object-id xmlns:xlink="http://www.w3.org/1999/xlink" content-type="arpha" xlink:type="simple">73A9FAC5-DC97-55A3-8FC6-E8B3E7DAEBE5</object-id>
                  <tp:taxon-name-part taxon-name-part-type="genus" reg="Synagoga">Synagoga</tp:taxon-name-part>
                  <tp:taxon-name-part taxon-name-part-type="species" reg="arabesque">arabesque</tp:taxon-name-part>
                  <object-id xmlns:xlink="http://www.w3.org/1999/xlink" content-type="zoobank" xlink:type="simple">http://zoobank.org/3BE6E08C-6AF5-45A9-946D-7DA1AF2BD63D</object-id>
                </tp:taxon-name><tp:taxon-status xmlns:xlink="http://www.w3.org/1999/xlink" xlink:type="simple">sp. nov.</tp:taxon-status><xref ref-type="fig" rid="F1">Figs 1</xref><xref ref-type="fig" rid="F18">–18</xref></tp:nomenclature><tp:treatment-sec sec-type="type locality" id="SECID0EYCAE"><title>Type locality.</title><p>Gongguan harbor, Green Island (Ludao), ca. 33 km off the southeastern coast of Taiwan, <named-content xmlns:xlink="http://www.w3.org/1999/xlink" content-type="dwc:verbatimCoordinates" xlink:type="simple"><named-content content-type="geo-json" specific-use="{&#34;type&#34;:&#34;Point&#34;,&#34;coordinates&#34;:[121.494633,22.690633]}" id="NCID0EBDAE" xlink:type="simple">22°41.438'N, 121°29.678'E</named-content></named-content>, 35 m depth, 08 and 09 September 2017.</p></tp:treatment-sec><tp:treatment-sec sec-type="material" id="SECID0EGDAE"><title>Material examined.</title><p>Twelve specimens of the new species, <italic><tp:taxon-name><tp:taxon-name-part taxon-name-part-type="genus" reg="Synagoga">Synagoga</tp:taxon-name-part> <tp:taxon-name-part taxon-name-part-type="species" reg="arabesque">arabesque</tp:taxon-name-part></tp:taxon-name></italic> sp. nov. (five males and seven females), were collected from two colonies of the antipatharian <tp:taxon-name><tp:taxon-name-part taxon-name-part-type="genus" reg="Myriopathes">Myriopathes</tp:taxon-name-part> <tp:taxon-name-part taxon-name-part-type="uncertainty-rank">cf.</tp:taxon-name-part> <tp:taxon-name-part taxon-name-part-type="species" reg="japonica">japonica</tp:taxon-name-part></tp:taxon-name>. Slides of the holotype female Mg 1243, and three paratypes (female, Mg 1244 and two males, Mg 1245) are deposited in the Zoological Museum of Moscow State University in Moscow, Russian Federation. The remaining two undissected paratypes (female and male) are deposited in alcohol in the Biodiversity Research Museum, Biodiversity Research Center, Academia Sinica, Taipei, Taiwan (ASIZCR000412). The other four SEM specimens and two undissected specimens in alcohol have been retained by the first author for further study and comparison with other synagogids.</p></tp:treatment-sec><tp:treatment-sec sec-type="diagnosis" id="SECID0EEEAE"><title>Diagnosis.</title><p>Diagnoses for both adult females and males are provided for the new species, and a full list of interspecific differences is given in Table <xref ref-type="table" rid="T2">2</xref>.</p><p>Females: carapace oval, slightly elongated in posterio-dorsal direction, up to 2.3 mm long and 2.0 mm high, with projecting posterio-dorsal tip. Massive setae (spines) of fourth antennular segment with row of dense, conspicuous denticles along anterior edge and rare, tiny denticles on posterior edge; fifth segment with 6–9 large setae; concave margin of antennular claw serrate in middle part. Exopod of second segment of thoracopod I with seven setae. Telson spines ca. 1/3 of blade length of furcal ramus; inner surface of furcal ramus with eight setae. Gut diverticulum red-orange, W-shaped, with numerous branches; dorsal, ventral, anterior and posterior branches terminate with light orange, wide areas at the edge of carapace.</p><p>Males: carapace ellipsoidal, up to 1.5 mm long and 0.9 mm high, with slightly projecting posterio-dorsal tip. Massive setae (spines) of fourth antennular segment differing slightly in length, with anterior and posterior rows of small denticles; fifth segment with 4–6 large setae; other characters of antennules similar to those in female. Exopod of second segment of thoracopod I with eight setae. Telson spines ca. 1/3 of blade length of furcal ramus; inner surface of furcal ramus with six setae. Gut diverticulum red-orange, W-shaped, with short anterior, posterior, and two ventral branches; branches terminate with light orange wide areas at edge of carapace.</p></tp:treatment-sec><tp:treatment-sec sec-type="etymology" id="SECID0EQEAE"><title>Etymology.</title><p>From French <italic><tp:taxon-name><tp:taxon-name-part taxon-name-part-type="genus" reg="Synagoga"/><tp:taxon-name-part taxon-name-part-type="species" reg="arabesque">arabesque</tp:taxon-name-part></tp:taxon-name></italic> borrowed from Italian <italic>arabesco</italic> - foliate ornament, used in the Islamic world, referring to the complex ornament of gut diverticula in carapace valves. The name <italic><tp:taxon-name><tp:taxon-name-part taxon-name-part-type="genus" reg="Synagoga"/><tp:taxon-name-part taxon-name-part-type="species" reg="arabesque">arabesque</tp:taxon-name-part></tp:taxon-name></italic> has no appropriate equivalent in Latin and is used in this context as an arbitrary combination of letters (sensu ICZN Article 11.3) to avoid using the word in the vernacular.</p></tp:treatment-sec><tp:treatment-sec sec-type="Relation to host and behavior" id="SECID0EMFAE"><title>Relation to host and behavior.</title><p>Animals were seen freely swimming from one branch of the antipatharian colony to another and represent small predators rather than ectoparasites. All live specimens of <italic><tp:taxon-name><tp:taxon-name-part taxon-name-part-type="genus" reg="Synagoga">Synagoga</tp:taxon-name-part></tp:taxon-name></italic> were collected after washing the colonies. Animals were quite motile and moved in a Petri dish by jumping. To accomplish these jumping movements, they bent and unbent their developed abdomen with furca, while thoracopod beating was used for slow swimming.</p></tp:treatment-sec><tp:treatment-sec sec-type="description" id="SECID0EZFAE"><title>Description.</title><p>Living specimens of both sexes semitransparent, light colored, but with bright red-orange gut diverticula; rounded embryos brooded inside female mantle cavity visible through carapace (Figs <xref ref-type="fig" rid="F1">1</xref>, <xref ref-type="fig" rid="F2">2</xref>). Abdomen and antennules often extending out of carapace during movements (Fig. <xref ref-type="fig" rid="F1">1B–D</xref>).</p><fig id="F2" position="float" orientation="portrait"><object-id xmlns:xlink="http://www.w3.org/1999/xlink" content-type="doi" xlink:type="simple">10.3897/zookeys.876.35443.figure2</object-id><object-id xmlns:xlink="http://www.w3.org/1999/xlink" content-type="arpha" xlink:type="simple">F4D22E1A-2BBD-549A-BF48-CFE64462EA60</object-id><label>Figure 2.</label><caption><p><italic><tp:taxon-name><tp:taxon-name-part taxon-name-part-type="genus" reg="Synagoga">Synagoga</tp:taxon-name-part> <tp:taxon-name-part taxon-name-part-type="species" reg="arabesque">arabesque</tp:taxon-name-part></tp:taxon-name></italic> sp. nov., female. General morphology <bold>A, B, D–F</bold> holotype <bold>C</bold> paratype Mg 1244 <bold>A</bold> general view lateral, left side <bold>B</bold> General view lateral, right valve of carapace removed, segments of thorax (<italic>t1-6</italic>) and abdomen (<italic>1-5</italic>), entrance of gut diverticulum and adductor muscle indicated by asterisk <bold>C</bold> General view lateral, right side <bold>D</bold> Anterior carapace pit, ventral end below <bold>E</bold> Rudimentary penis <bold>F</bold> furcal ramus, inner side. Abbreviations: <italic>a1</italic> – antennules, <italic>ab</italic> – abdomen, <italic>acp</italic> – anterior carapace pit, <italic>em</italic> – embryos, <italic>fr</italic> – furcal rami, <italic>gd</italic> – gut diverticulum, <italic>oc</italic> – oral cone (pyramid), <italic>ov</italic> – ovary, <italic>t1-6</italic> – segments of thorax, <italic>te(5)</italic> – fifth abdominal segment(telson), <italic>thp1-6</italic> – thoracopods I–VI, <italic>ts</italic> – telson spines. Scale bars: in μm.</p></caption><graphic xmlns:xlink="http://www.w3.org/1999/xlink" xlink:href="zookeys-876-055-g002.jpg" position="float" orientation="portrait" xlink:type="simple" id="oo_341206.jpg"><uri content-type="original_file" xlink:type="simple">https://binary.pensoft.net/fig/341206</uri></graphic></fig><p>Female (Figs <xref ref-type="fig" rid="F1">1</xref>–<xref ref-type="fig" rid="F4">4</xref>, <xref ref-type="fig" rid="F8">8</xref>–<xref ref-type="fig" rid="F12">12</xref>): Carapace oval, up to 2.3 mm long and 2.0 mm high, bivalved (Figs <xref ref-type="fig" rid="F1">1B, C</xref>, <xref ref-type="fig" rid="F2">2A–C</xref>, <xref ref-type="fig" rid="F8">8A, B</xref>), valves joined and hinged along dorsal margin (Fig. <xref ref-type="fig" rid="F17">17A</xref>). Dorsal and posterior margins of valves feebly convex, meeting at slightly produced posterio-dorsal angle; anterior and ventral margins rounded (Figs <xref ref-type="fig" rid="F1">1B, C</xref>, <xref ref-type="fig" rid="F2">2A–C</xref>, <xref ref-type="fig" rid="F8">8B</xref>).Exterior of carapace smooth, lacking setae but covered with small pores (Figs <xref ref-type="fig" rid="F8">8A</xref>, <xref ref-type="fig" rid="F17">17A, B</xref>, <xref ref-type="fig" rid="F18">18A–D</xref>). Right and left gut diverticula (Figs <xref ref-type="fig" rid="F1">1B, C</xref>, <xref ref-type="fig" rid="F2">2A–C</xref>) lying within respective carapace valve, resembling letter “W”; short main branch descending toward ventral margin and bifurcating, with anterior branch shorter than posterior and numerous simple and bifid small branches extending from them in various directions; dorsal, ventral, anterior and posterior small branches terminated with light orange, wide areas at edge of carapace (Fig. <xref ref-type="fig" rid="F1">1B, C</xref>). Inner surface of carapace valves with cuticular lining or mantle (Fig. <xref ref-type="fig" rid="F8">8B–F</xref>). Small, narrow pit on inner surface of anterior part of each valve (Figs <xref ref-type="fig" rid="F2">2A, C</xref>, <xref ref-type="fig" rid="F8">8E</xref>). Anterior pit of carapace infundibuliform, with wide entrance and long, narrowed internal part (Figs <xref ref-type="fig" rid="F2">2D</xref>, <xref ref-type="fig" rid="F8">8E</xref>); cuticle of pit wrinkled, with circular folds, small pores and volcano-shaped papillae (Fig. <xref ref-type="fig" rid="F8">8E, F</xref>). Body situated within mantle cavity (Figs <xref ref-type="fig" rid="F2">2B</xref>, <xref ref-type="fig" rid="F8">8A</xref>); oval brood chamber for embryos in posterior portion of each valve (Fig. <xref ref-type="fig" rid="F2">2B</xref>). Cuticular armament of mantle similar to that in <italic><tp:taxon-name><tp:taxon-name-part taxon-name-part-type="genus" reg="Synagoga">S.</tp:taxon-name-part> <tp:taxon-name-part taxon-name-part-type="species" reg="grygieri">grygieri</tp:taxon-name-part></tp:taxon-name></italic> (see <xref ref-type="bibr" rid="B34">Kolbasov and Newman 2018</xref>). Main cuticular structures of mantle arrayed along its margin: anterior and ventral sides with submarginal underlying folder consisting of dense row of cuticular projections forming fringe or palisade (Fig. <xref ref-type="fig" rid="F8">8C</xref>); anterior, ventro-posterior and posterior sides of mantle bearing long setae with short setules, these being absent ventro-anteriorly (Fig. <xref ref-type="fig" rid="F8">8B–D</xref>).</p><fig id="F3" position="float" orientation="portrait"><object-id xmlns:xlink="http://www.w3.org/1999/xlink" content-type="doi" xlink:type="simple">10.3897/zookeys.876.35443.figure3</object-id><object-id xmlns:xlink="http://www.w3.org/1999/xlink" content-type="arpha" xlink:type="simple">04EF151D-1FFD-5C29-BCD3-5C7E53E2FAA4</object-id><label>Figure 3.</label><caption><p><italic><tp:taxon-name><tp:taxon-name-part taxon-name-part-type="genus" reg="Synagoga">Synagoga</tp:taxon-name-part> <tp:taxon-name-part taxon-name-part-type="species" reg="arabesque">arabesque</tp:taxon-name-part></tp:taxon-name></italic> sp. nov., female, holotype. Head appendages <bold>A</bold> right antennule with musculature <bold>B</bold> left antennules, segments numbered <bold>C</bold> medial languette <bold>D</bold> mandible <bold>E</bold> maxillule <bold>F</bold> maxillae. Abbreviations: <italic>cg</italic> – claw guard, <italic>cl</italic> – claw, <italic>ps</italic> – proximal sensory process. Scale bars: in μm.</p></caption><graphic xmlns:xlink="http://www.w3.org/1999/xlink" xlink:href="zookeys-876-055-g003.jpg" position="float" orientation="portrait" xlink:type="simple" id="oo_341207.jpg"><uri content-type="original_file" xlink:type="simple">https://binary.pensoft.net/fig/341207</uri></graphic></fig><fig id="F4" position="float" orientation="portrait"><object-id xmlns:xlink="http://www.w3.org/1999/xlink" content-type="doi" xlink:type="simple">10.3897/zookeys.876.35443.figure4</object-id><object-id xmlns:xlink="http://www.w3.org/1999/xlink" content-type="arpha" xlink:type="simple">C1314C49-2391-5D07-8F8A-A0D3DF43B5A6</object-id><label>Figure 4.</label><caption><p><italic><tp:taxon-name><tp:taxon-name-part taxon-name-part-type="genus" reg="Synagoga">Synagoga</tp:taxon-name-part> <tp:taxon-name-part taxon-name-part-type="species" reg="arabesque">arabesque</tp:taxon-name-part></tp:taxon-name></italic> sp. nov., female, holotype. Left (<bold>A, B, D–F</bold>) and right (<bold>C</bold>) thoracopods I–VI respectively. Ampuliform seminal receptacles are situated in upper outer parts of coxae of thoracopods II–V (<bold>B–E</bold>). Numbers indicating positions for setal counts in description (1–9) are shown for thoracopod II (<bold>B</bold>). Abbreviation: <italic>ba</italic> – basis, <italic>co</italic> – coxa, <italic>en</italic> – endopod, <italic>ex</italic> – exopod, <italic>sr</italic> – seminal receptacles. Scale bars: in μm.</p></caption><graphic xmlns:xlink="http://www.w3.org/1999/xlink" xlink:href="zookeys-876-055-g004.jpg" position="float" orientation="portrait" xlink:type="simple" id="oo_341208.jpg"><uri content-type="original_file" xlink:type="simple">https://binary.pensoft.net/fig/341208</uri></graphic></fig><fig id="F5" position="float" orientation="portrait"><object-id xmlns:xlink="http://www.w3.org/1999/xlink" content-type="doi" xlink:type="simple">10.3897/zookeys.876.35443.figure5</object-id><object-id xmlns:xlink="http://www.w3.org/1999/xlink" content-type="arpha" xlink:type="simple">B3512118-5C0A-5CFC-B9C0-F8927C3F32B2</object-id><label>Figure 5.</label><caption><p><italic><tp:taxon-name><tp:taxon-name-part taxon-name-part-type="genus" reg="Synagoga">Synagoga</tp:taxon-name-part> <tp:taxon-name-part taxon-name-part-type="species" reg="arabesque">arabesque</tp:taxon-name-part></tp:taxon-name></italic> sp. nov., male. General morphology <bold>A, C–E</bold> one paratype Mg 1245; <bold>B</bold> other paratype Mg 1245 <bold>A</bold> general view lateral with outstretched antennules, oral cone, thoracopods and abdomen, right side <bold>B</bold> general view lateral, left side, anterior end left <bold>C</bold> left valve of carapace with frontal filament complex, inner side, anterior end right <bold>D</bold> first abdominal (seventh trunk) segment with penis, lateral view <bold>E</bold> Enlarged part of basal shaft of penis with pleural process of first abdominal segment (<italic>plp</italic>) <bold>F</bold> Distal part of telson with telson spine and furcal ramus (inner side). Abbreviations: <italic>a1</italic> – antennule, <italic>ab</italic> – abdomen, <italic>acp</italic> – anterior pit of carapace, <italic>ad</italic> – adductor muscle, <italic>ar</italic> – anterior ramus of frontal filament complex, <italic>bs</italic> – basal ramus of frontal filament complex, <italic>ffc</italic> – frontal filament complex, <italic>fr</italic> – furcal rami, <italic>gd</italic> – gut diverticulum, <italic>oc</italic> – oral cone, <italic>pe</italic> – penis, <italic>plp</italic> – pleural process of first abdominal segment, <italic>pr</italic> – posterior ramus of frontal filament complex, <italic>tes</italic> – testis, <italic>thp1-6</italic> – thoracopods I–VI, <italic>ts</italic> – telson spine. Scale bars: in μm.</p></caption><graphic xmlns:xlink="http://www.w3.org/1999/xlink" xlink:href="zookeys-876-055-g005.jpg" position="float" orientation="portrait" xlink:type="simple" id="oo_341209.jpg"><uri content-type="original_file" xlink:type="simple">https://binary.pensoft.net/fig/341209</uri></graphic></fig><fig id="F6" position="float" orientation="portrait"><object-id xmlns:xlink="http://www.w3.org/1999/xlink" content-type="doi" xlink:type="simple">10.3897/zookeys.876.35443.figure6</object-id><object-id xmlns:xlink="http://www.w3.org/1999/xlink" content-type="arpha" xlink:type="simple">4B606C32-54EA-56A4-95DC-269194B0D19F</object-id><label>Figure 6.</label><caption><p><italic><tp:taxon-name><tp:taxon-name-part taxon-name-part-type="genus" reg="Synagoga">Synagoga</tp:taxon-name-part> <tp:taxon-name-part taxon-name-part-type="species" reg="arabesque">arabesque</tp:taxon-name-part></tp:taxon-name></italic> sp. nov., male, paratype Mg 1245. Head appendages <bold>A</bold> left antennule, segments numbered <bold>B</bold> fifth and sixth antennular segments of right antennule <bold>C</bold> labrum lateral, anterior margin right <bold>D</bold> medial languette <bold>E</bold> mandible <bold>F</bold> maxillule <bold>G</bold> maxilla lateral. Abbreviations: <italic>cg</italic> – claw guard, <italic>cl</italic> – claw, <italic>ps</italic> – proximal sensory process. Scale bars: in μm.</p></caption><graphic xmlns:xlink="http://www.w3.org/1999/xlink" xlink:href="zookeys-876-055-g006.jpg" position="float" orientation="portrait" xlink:type="simple" id="oo_341210.jpg"><uri content-type="original_file" xlink:type="simple">https://binary.pensoft.net/fig/341210</uri></graphic></fig><p>Body proper consisting of unsegmented head and segmented thorax and abdomen. Head bearing W-shaped prehensile antennules followed by large ventral oral cone formed of mouth parts surrounded by labrum (Fig. <xref ref-type="fig" rid="F2">2B</xref>). Frontal filament complex (Fig. <xref ref-type="fig" rid="F8">8D</xref>) originating on mantle rather than body proper, ~380 μm long and trifid, with anterior ramus longest (ca. 350 μm) and densely covered by long, setiform protrusions; ampuliform, short basal ramus (ca. 70 μm) with smooth cuticle; and small, thin posterior ramus (ca. 40 μm).</p><p>Thorax consisting of six segments (Figs <xref ref-type="fig" rid="F2">2B</xref>, <xref ref-type="fig" rid="F9">9A, B</xref>), each with pair of biramous natatory thoracopods described in detail below. Dorsal sides of segments (II–VI) covered with thin setae (Fig. <xref ref-type="fig" rid="F9">9A, B</xref>). Posterio-ventral angles of sixth thoracic segment formed as small triangular projections or epaulets, their surface covered by rounded plaques (Fig. <xref ref-type="fig" rid="F9">9B</xref>).</p><p>Abdomen U-shaped, five-segmented, including telson (Figs <xref ref-type="fig" rid="F2">2B</xref>, <xref ref-type="fig" rid="F8">8A</xref>, <xref ref-type="fig" rid="F9">9B</xref>). First segment with vestigial penis on ventral side (Figs <xref ref-type="fig" rid="F2">2E</xref>, <xref ref-type="fig" rid="F9">9B, C</xref>), an unpaired process – 140–190 μm long, its distal part bearing ctenoid scales (Fig. <xref ref-type="fig" rid="F9">9C</xref>). Second segment trapezoid, bigger than either third or fourth. Last body segment (telson) cylindrical, ca. 300 μm long, its posterio-ventral margin bearing fringe of ctenoid scales and pair of conspicuous telson spines (Figs <xref ref-type="fig" rid="F2">2B</xref>, <xref ref-type="fig" rid="F9">9B, D</xref>) approximately 190 μm long with row of nine or ten sharp denticles along their dorsal margins. Furcal rami unsegmented (Figs <xref ref-type="fig" rid="F2">2B, F</xref>, <xref ref-type="fig" rid="F9">9B</xref>), approximately 410–560 μm long, thus approximately 2.5–2.9 times longer than telson spines; ventral margin with one medial, one subdistal and two distal setae, rarely with long setules (Figs <xref ref-type="fig" rid="F2">2F</xref>, <xref ref-type="fig" rid="F9">9B, E, G</xref>); proximal half of ventral margin armed with large, sharp denticles and ctenoid scales (Figs <xref ref-type="fig" rid="F2">2F</xref>, <xref ref-type="fig" rid="F9">9D, F, H</xref>). Inner subdorsal margin of each ramus with row of eight long natatory setae with long setules (Figs <xref ref-type="fig" rid="F2">2F</xref>, <xref ref-type="fig" rid="F9">9F, H</xref>); row of dense ctenoid scales along inner side of dorsal margin (Fig. <xref ref-type="fig" rid="F9">9F–H</xref>).</p><fig id="F7" position="float" orientation="portrait"><object-id xmlns:xlink="http://www.w3.org/1999/xlink" content-type="doi" xlink:type="simple">10.3897/zookeys.876.35443.figure7</object-id><object-id xmlns:xlink="http://www.w3.org/1999/xlink" content-type="arpha" xlink:type="simple">625B059A-B7DC-5F54-9B92-D2FEB2E882F5</object-id><label>Figure 7.</label><caption><p><italic><tp:taxon-name><tp:taxon-name-part taxon-name-part-type="genus" reg="Synagoga">Synagoga</tp:taxon-name-part> <tp:taxon-name-part taxon-name-part-type="species" reg="arabesque">arabesque</tp:taxon-name-part></tp:taxon-name></italic> sp. nov., male, paratype Mg 1245. Right thoracopods I–VI respectively (<bold>A–F</bold>). Numbers indicating positions for setal counts in description (1–9) are shown in thoracopod III (<bold>C</bold>). Abbreviations: <italic>ba</italic> – basis, <italic>co</italic> – coxa, <italic>en</italic> – endopod, <italic>ex</italic> – exopod. Scale bars: in μm.</p></caption><graphic xmlns:xlink="http://www.w3.org/1999/xlink" xlink:href="zookeys-876-055-g007.jpg" position="float" orientation="portrait" xlink:type="simple" id="oo_341211.jpg"><uri content-type="original_file" xlink:type="simple">https://binary.pensoft.net/fig/341211</uri></graphic></fig><fig id="F8" position="float" orientation="portrait"><object-id xmlns:xlink="http://www.w3.org/1999/xlink" content-type="doi" xlink:type="simple">10.3897/zookeys.876.35443.figure8</object-id><object-id xmlns:xlink="http://www.w3.org/1999/xlink" content-type="arpha" xlink:type="simple">F2633E43-2737-54FC-BBE2-B51C2303E965</object-id><label>Figure 8.</label><caption><p><italic><tp:taxon-name><tp:taxon-name-part taxon-name-part-type="genus" reg="Synagoga">Synagoga</tp:taxon-name-part> <tp:taxon-name-part taxon-name-part-type="species" reg="arabesque">arabesque</tp:taxon-name-part></tp:taxon-name></italic> sp. nov., female. General morphology, inner structures of carapace and mantle (SEM) <bold>A</bold> general view ventral <bold>B</bold> right valve of carapace, inner surface, mantle at place of body attachment (entrance of gut diverticulum and adductor muscle) destroyed <bold>C</bold> enlarged detail of mantle surface near anterior margin, submarginal fold of mantle with cuticular fringe (indicated by arrowheads) <bold>D</bold> frontal filament complex, anterior end left <bold>E</bold> Entrance of anterior pit of carapace (indicated by arrowheads) <bold>F</bold> surface of anterior pit of carapace (cuticular papillae indicated by asterisks). Abbreviations: <italic>a1</italic> – antennules, <italic>ab</italic> – abdomen, <italic>ar</italic> – anterior ramus of frontal filament complex, <italic>bs</italic> – basal ramus of frontal filament complex, <italic>ca</italic> – carapace (valve), <italic>ffc</italic> – frontal filament complex, <italic>fr</italic> – furcal ramus, <italic>pr</italic> – posterior ramus of frontal filament complex, <italic>te</italic> – telson, <italic>th</italic> – thorax, <italic>thp1-6</italic> – thoracopods I–VI. Scale bars: in μm.</p></caption><graphic xmlns:xlink="http://www.w3.org/1999/xlink" xlink:href="zookeys-876-055-g008.jpg" position="float" orientation="portrait" xlink:type="simple" id="oo_341212.jpg"><uri content-type="original_file" xlink:type="simple">https://binary.pensoft.net/fig/341212</uri></graphic></fig><fig id="F9" position="float" orientation="portrait"><object-id xmlns:xlink="http://www.w3.org/1999/xlink" content-type="doi" xlink:type="simple">10.3897/zookeys.876.35443.figure9</object-id><object-id xmlns:xlink="http://www.w3.org/1999/xlink" content-type="arpha" xlink:type="simple">A6AA2264-D865-5E6F-96F2-E98FDB60EDE1</object-id><label>Figure 9.</label><caption><p><italic><tp:taxon-name><tp:taxon-name-part taxon-name-part-type="genus" reg="Synagoga">Synagoga</tp:taxon-name-part> <tp:taxon-name-part taxon-name-part-type="species" reg="arabesque">arabesque</tp:taxon-name-part></tp:taxon-name></italic> sp. nov., female. Morphology and structures of thorax and abdomen (SEM) <bold>A</bold> dorsal surface of thoracic segments 2 and 3 <bold>B</bold> posterior part of thorax (segments numbered in Roman numerals) and abdomen (segments numbered in Arabic numerals), enlarged small epaulet in rectangle area in lower left angle <bold>C</bold> penis rudiment <bold>D</bold> telson spines <bold>E</bold> distal halves of furcal rami <bold>F</bold> furcal ramus, inner surface <bold>G</bold> terminal ends of furcal rami <bold>H</bold> Enlarged basal part of furcal ramus showing setation and sculpture on inner surface. Abbreviations: <italic>fr</italic> – furcal ramus, <italic>per</italic> – rudimentary penis, <italic>te</italic> – telson, <italic>ts</italic> – telson spines, <italic>thp6</italic> – thoracopod VI. Scale bars: in μm.</p></caption><graphic xmlns:xlink="http://www.w3.org/1999/xlink" xlink:href="zookeys-876-055-g009.jpg" position="float" orientation="portrait" xlink:type="simple" id="oo_341213.jpg"><uri content-type="original_file" xlink:type="simple">https://binary.pensoft.net/fig/341213</uri></graphic></fig><p>Extendable, prehensile antennules subchelate, folded into W-shape, consisting of six segments with complex of intrinsic and extrinsic flexor and extensor muscles (Figs <xref ref-type="fig" rid="F2">2B</xref>, <xref ref-type="fig" rid="F3">3A, B</xref>, <xref ref-type="fig" rid="F10">10A</xref>). First segment rectangular, narrowing somewhat distally, without setae. Second segment irregularly rectangular, with dense, thin omniserrate setae along postaxial/ventral margin (Figs <xref ref-type="fig" rid="F3">3A, B</xref>, <xref ref-type="fig" rid="F10">10A, C</xref>). Third segment equilaterally triangular, narrowing toward ventral margin; preaxial/dorsal margin curved, densely covered by thin omniserrate setae (Figs <xref ref-type="fig" rid="F3">3A, B</xref>, <xref ref-type="fig" rid="F10">10A</xref>). Fourth segment rectangular, trapezoid (appearing triangular in folded antennules, Fig. <xref ref-type="fig" rid="F3">3A, B</xref>), very narrow, narrowing towards dorsal margin, with two massive and denticulate setae (‘spines’) armed with row of dense, conspicuous denticles along anterior edge and, rarely, tiny denticles on posterior edge; these two spines sitting on dorsal projection apex bearing ctenoid scales with sharp denticles (Figs <xref ref-type="fig" rid="F3">3A, B</xref>, <xref ref-type="fig" rid="F10">10A, F</xref>). The two spines form a fork to accept movable claw. Fifth segment conical, forming a palm against which sixth segment can fold in order to grasp host tissue, with 6–9 strong, simple setae along upper margin (Figs <xref ref-type="fig" rid="F3">3A, B</xref>, <xref ref-type="fig" rid="F10">10A</xref>). Sixth segment longer than fifth segment and armed with sensory and grasping structures (Figs <xref ref-type="fig" rid="F3">3A, B</xref>, <xref ref-type="fig" rid="F10">10A, D, E, G–I</xref>). Short proximal sensory process on lower margin at base of sixth segment (Figs <xref ref-type="fig" rid="F3">3A, B</xref>, <xref ref-type="fig" rid="F10">10A, G</xref>), with 3 terminal setae, middle one setulated and longest, and 1 thick, blunt sub-basal seta (at least this seta probably an aesthetasc). Curved claw on distal end of sixth segment apparently with muscles attached (Figs <xref ref-type="fig" rid="F3">3A, B</xref>, <xref ref-type="fig" rid="F10">10A, D, E</xref>); concave margin of claw serrate, with sharp tiny denticles in middle part (Fig. <xref ref-type="fig" rid="F10">10D, E</xref>); three small setae at base of claw, two lateral on inner and outer surfaces and one on anterior dorsal margin (Figs <xref ref-type="fig" rid="F3">3A, B</xref>, <xref ref-type="fig" rid="F10">10D, H</xref>). Relaxed claw sheathed by grooved claw guard (Figs <xref ref-type="fig" rid="F3">3A, B</xref>, <xref ref-type="fig" rid="F10">10D, E, H, I</xref>), latter approximately 110 μm long, with wide flange on inner side, thin, membranous, apical ctenoid hood (Fig. <xref ref-type="fig" rid="F10">10I</xref>) and four small terminal setae including two longer and one tiny subapical (Fig. <xref ref-type="fig" rid="F10">10E</xref>) and 1 tiny apical seta (Fig. <xref ref-type="fig" rid="F10">10I</xref>). Cuticle on sides of antennular segments bearing dense small ctenoid scales (Fig. <xref ref-type="fig" rid="F10">10B</xref>).</p><fig id="F10" position="float" orientation="portrait"><object-id xmlns:xlink="http://www.w3.org/1999/xlink" content-type="doi" xlink:type="simple">10.3897/zookeys.876.35443.figure10</object-id><object-id xmlns:xlink="http://www.w3.org/1999/xlink" content-type="arpha" xlink:type="simple">B19A93AD-6460-5F23-8E17-FCEE8EC71D5E</object-id><label>Figure 10.</label><caption><p><italic><tp:taxon-name><tp:taxon-name-part taxon-name-part-type="genus" reg="Synagoga">Synagoga</tp:taxon-name-part> <tp:taxon-name-part taxon-name-part-type="species" reg="arabesque">arabesque</tp:taxon-name-part></tp:taxon-name></italic> sp. nov., female. Morphology of antennules (SEM) <bold>A</bold> right antennule, lateral view, inner surface, segments numbered <bold>B</bold> Ctenoid scales of second segment <bold>C</bold> omniserrate setae on postaxial/ventral surface of second segment <bold>D</bold> Claw sheathed by claw guard, inner side of sixth segment <bold>E</bold> Junction between claw and claw guard showing their microsculpture, inner side <bold>F</bold> Spines of fourth segment forming ‘fork’ to accept claw of sixth segment <bold>G</bold> proximal sensory process of sixth segment <bold>H</bold> claw sheathed by claw guard, outer side of sixth segment <bold>I</bold> junction between claw and claw guard showing their microsculpture, terminal ctenoid fold of claw guard sheathed claw indicated by asterisk, outer side. Abbreviations: <italic>ae</italic> – aesthetasc, <italic>cg</italic> – claw guard, <italic>cl</italic> – claw, <italic>ps</italic> – proximal sensory process. Scale bars: in μm.</p></caption><graphic xmlns:xlink="http://www.w3.org/1999/xlink" xlink:href="zookeys-876-055-g010.jpg" position="float" orientation="portrait" xlink:type="simple" id="oo_341214.jpg"><uri content-type="original_file" xlink:type="simple">https://binary.pensoft.net/fig/341214</uri></graphic></fig><p>Oral cone prominent, approximately 600–650 μm long; distal end often protruding outside carapace (Figs <xref ref-type="fig" rid="F1">1B, D</xref>, <xref ref-type="fig" rid="F2">2A–C</xref>, <xref ref-type="fig" rid="F11">11A</xref>); formed by cone-shaped labrum surrounding piercing mouth parts (Fig. <xref ref-type="fig" rid="F11">11A</xref>). Posterior margins of labrum free, unfused (Fig. <xref ref-type="fig" rid="F11">11A</xref>). Tuft of long, thin simple setae in middle of anterior face of labrum; dense, small ctenoid scales on external cuticle (Fig. <xref ref-type="fig" rid="F11">11A</xref>). Mandibles in form of lanceolate stylets, approximately 350 μm long (Figs <xref ref-type="fig" rid="F3">3D</xref>, <xref ref-type="fig" rid="F11">11B</xref>); cutting edge of each bearing approximately 80–90 sharp, complex teeth with four tips (quadrifid), length of teeth increasing towards middle part of blade, with row of small setae paralleling them (Fig. <xref ref-type="fig" rid="F11">11D</xref>); neck of mandible lacking denticles or teeth but bearing small simple setae; distal part with row of 16–20 curved teeth on posterior margin (Figs <xref ref-type="fig" rid="F3">3D</xref>, <xref ref-type="fig" rid="F11">11B</xref>). Maxillules consisting of a wide basal half and narrow distal half (Figs <xref ref-type="fig" rid="F3">3E</xref>, <xref ref-type="fig" rid="F11">11B, C</xref>); cutting edge bearing numerous denticles with serrate margin and cuticular setiform projections, these denticles being massive in proximal part and thin and elongate in middle and distal parts (Fig. <xref ref-type="fig" rid="F11">11B, C, E</xref>); tip with thin, curved setiform projections (probably setae, Fig. <xref ref-type="fig" rid="F11">11F</xref>). Maxillae (Figs <xref ref-type="fig" rid="F3">3F</xref>, <xref ref-type="fig" rid="F11">11C</xref>) thin, fused at bases, with row of thin, needle-shaped denticles along inner cutting edge at distal end (Fig. <xref ref-type="fig" rid="F11">11G</xref>); tips not distinctly bifid, not harpoon-shaped, with apical projection and adjacent tiny process (probably seta, Fig. <xref ref-type="fig" rid="F11">11G</xref>). Unpaired process or medial languette (fused paragnaths?) originating from between paired mouth parts, with sharp tip and two rows of denticles on anterior margin (Fig. <xref ref-type="fig" rid="F3">3C</xref>).</p><fig id="F11" position="float" orientation="portrait"><object-id xmlns:xlink="http://www.w3.org/1999/xlink" content-type="doi" xlink:type="simple">10.3897/zookeys.876.35443.figure11</object-id><object-id xmlns:xlink="http://www.w3.org/1999/xlink" content-type="arpha" xlink:type="simple">2C93020E-9179-5EAE-8B89-EA15ABBEEE24</object-id><label>Figure 11.</label><caption><p><italic><tp:taxon-name><tp:taxon-name-part taxon-name-part-type="genus" reg="Synagoga">Synagoga</tp:taxon-name-part> <tp:taxon-name-part taxon-name-part-type="species" reg="arabesque">arabesque</tp:taxon-name-part></tp:taxon-name></italic> sp. nov., female. Mouth parts (SEM) <bold>A</bold> labrum, posterio-lateral view, anterior margin left, enlarged ctenoid scales in rectangle area in lower right angle <bold>B</bold> mandible and maxillule (tip of mandible partially embedded in glue) <bold>C</bold> maxillule and maxillae <bold>D</bold> spines and setae along cutting (posterior) margin of mandible, middle part <bold>E</bold> spines and setiform projections along cutting (posterior) margin of maxillule, middle half <bold>F</bold> tip of maxillule <bold>G</bold> tips of maxillae. Abbreviations: <italic>md</italic> – mandible, <italic>mx1</italic> – maxillule, <italic>mx2</italic> – maxilla. Scale bars: in μm.</p></caption><graphic xmlns:xlink="http://www.w3.org/1999/xlink" xlink:href="zookeys-876-055-g011.jpg" position="float" orientation="portrait" xlink:type="simple" id="oo_341215.jpg"><uri content-type="original_file" xlink:type="simple">https://binary.pensoft.net/fig/341215</uri></graphic></fig><p>All thoracopods natatory and biramous (Figs <xref ref-type="fig" rid="F4">4</xref>, <xref ref-type="fig" rid="F12">12</xref>). Seminal receptacles found in lateral proximal parts of coxae of thoracopods II–V (Fig. <xref ref-type="fig" rid="F4">4B–E</xref>), consisting of ampuliform sacs with proximal parts converging but external opening(s) not observed; thoracopods II with four seminal receptacles, thoracopods III and IV each with three and thoracopod V with one. Thoracopodal setation summarized in Table <xref ref-type="table" rid="T1">1</xref>. First thoracopod (Fig. <xref ref-type="fig" rid="F4">4A</xref>) slightly separated from others, with elongate protopod comprised of coxa and basis and two-segmented exopod and endopod; margins of basis with tufts of short setae; segments of exopod with ctenoid scales and small denticles, inner margin of basal segment lined with dense thin, small setae; seven long, plumose setae situated at distal end of second segment; basal segment of endopod bearing three long, plumose setae, margins being lined with dense thin, small setae; distal segment with three terminal plumose setae. Thoracopods II-V with three-segmented endopods and two-segmented exopods (Figs <xref ref-type="fig" rid="F4">4B–E</xref>, <xref ref-type="fig" rid="F12">12A–E</xref>). Coxae of thoracopods II and III (Figs <xref ref-type="fig" rid="F4">4B, C</xref>, <xref ref-type="fig" rid="F12">12B, C</xref>) with large, distal seta in position “1” (see Table <xref ref-type="table" rid="T1">1</xref> for further explanation) and row of plumose setae along inner edge (position “9”); these setae absent on coxae of thoracopods IV and V (Fig. <xref ref-type="fig" rid="F4">4D, E</xref>). Number of setae on rami of thoracopods II and III much more numerous than on thoracopods IV and V. Protopod of thoracopod VI (Figs <xref ref-type="fig" rid="F4">4F</xref>, <xref ref-type="fig" rid="F12">12F</xref>) narrow; coxa and basis without setae; both rami two-segmented with long, plumose terminal setae on distal segments; two tufts of thin, small setae on basal segment of endopod and distal segment of exopod. Surface of all thoracopods bearing conspicuous ctenoid scales (Fig. <xref ref-type="fig" rid="F12">12</xref>).</p><table-wrap id="T1" position="float" orientation="portrait"><label>Table 1.</label><caption><p>Thoracopodal setation in <italic><tp:taxon-name><tp:taxon-name-part taxon-name-part-type="genus" reg="Synagoga">Synagoga</tp:taxon-name-part> <tp:taxon-name-part taxon-name-part-type="species" reg="arabesque">arabesque</tp:taxon-name-part></tp:taxon-name></italic> sp. nov. (ignoring tiny setae). Roman numerals indicate thoracopods I–VI. Positions 1–9 are indicated in Figs <xref ref-type="fig" rid="F4">4B</xref> and <xref ref-type="fig" rid="F7">7C</xref>. Question marks indicate that the position in question was obscured. Parentheses in thoracopods I and VI are used for the 2-segmented (instead of 3-segmented) endopods.</p></caption><table id="TID0ECSAG" rules="all"><tbody><tr><th rowspan="1" colspan="11">Position on thoracopods</th></tr><tr><td rowspan="1" colspan="1"/><td rowspan="1" colspan="1">1</td><td rowspan="1" colspan="1">2</td><td rowspan="1" colspan="1">3</td><td rowspan="1" colspan="1">4</td><td rowspan="1" colspan="1">5</td><td rowspan="1" colspan="1">6</td><td rowspan="1" colspan="2">7</td><td rowspan="1" colspan="1">8</td><td rowspan="1" colspan="1">9</td></tr><tr><td rowspan="1" colspan="11">♀</td></tr><tr><td rowspan="1" colspan="1">I</td><td rowspan="1" colspan="1">0</td><td rowspan="1" colspan="1">0</td><td rowspan="1" colspan="1">0</td><td rowspan="1" colspan="1">7</td><td rowspan="1" colspan="1">3</td><td rowspan="1" colspan="1">(</td><td rowspan="1" colspan="1">3</td><td rowspan="1" colspan="1">)</td><td rowspan="1" colspan="1">0</td><td rowspan="1" colspan="1">0</td></tr><tr><td rowspan="1" colspan="1">II</td><td rowspan="1" colspan="1">1</td><td rowspan="1" colspan="1">0</td><td rowspan="1" colspan="1">30?</td><td rowspan="1" colspan="1">7</td><td rowspan="1" colspan="1">3</td><td rowspan="1" colspan="1">1</td><td rowspan="1" colspan="2">3</td><td rowspan="1" colspan="1">7</td><td rowspan="1" colspan="1">5</td></tr><tr><td rowspan="1" colspan="1">III</td><td rowspan="1" colspan="1">1</td><td rowspan="1" colspan="1">0</td><td rowspan="1" colspan="1">24?</td><td rowspan="1" colspan="1">7</td><td rowspan="1" colspan="1">3</td><td rowspan="1" colspan="1">1</td><td rowspan="1" colspan="2">3</td><td rowspan="1" colspan="1">7</td><td rowspan="1" colspan="1">7</td></tr><tr><td rowspan="1" colspan="1">IV</td><td rowspan="1" colspan="1">0</td><td rowspan="1" colspan="1">0</td><td rowspan="1" colspan="1">3</td><td rowspan="1" colspan="1">7</td><td rowspan="1" colspan="1">3</td><td rowspan="1" colspan="1">1</td><td rowspan="1" colspan="2">1</td><td rowspan="1" colspan="1">1</td><td rowspan="1" colspan="1">0</td></tr><tr><td rowspan="1" colspan="1">V</td><td rowspan="1" colspan="1">0</td><td rowspan="1" colspan="1">0</td><td rowspan="1" colspan="1">3</td><td rowspan="1" colspan="1">8</td><td rowspan="1" colspan="1">3</td><td rowspan="1" colspan="1">1</td><td rowspan="1" colspan="2">0</td><td rowspan="1" colspan="1">0</td><td rowspan="1" colspan="1">0</td></tr><tr><td rowspan="1" colspan="1">VI</td><td rowspan="1" colspan="1">0</td><td rowspan="1" colspan="1">0</td><td rowspan="1" colspan="1">0</td><td rowspan="1" colspan="1">6</td><td rowspan="1" colspan="1">2</td><td rowspan="1" colspan="1">(</td><td rowspan="1" colspan="1">0</td><td rowspan="1" colspan="1">)</td><td rowspan="1" colspan="1">0</td><td rowspan="1" colspan="1">0</td></tr><tr><td rowspan="1" colspan="11">♂</td></tr><tr><td rowspan="1" colspan="1">I</td><td rowspan="1" colspan="1">0</td><td rowspan="1" colspan="1">0</td><td rowspan="1" colspan="1">0</td><td rowspan="1" colspan="1">8</td><td rowspan="1" colspan="1">4</td><td rowspan="1" colspan="1">(</td><td rowspan="1" colspan="1">3</td><td rowspan="1" colspan="1">)</td><td rowspan="1" colspan="1">0</td><td rowspan="1" colspan="1">0</td></tr><tr><td rowspan="1" colspan="1">II</td><td rowspan="1" colspan="1">1</td><td rowspan="1" colspan="1">0</td><td rowspan="1" colspan="1">16?</td><td rowspan="1" colspan="1">6</td><td rowspan="1" colspan="1">3</td><td rowspan="1" colspan="1">1</td><td rowspan="1" colspan="2">2</td><td rowspan="1" colspan="1">3</td><td rowspan="1" colspan="1">1</td></tr><tr><td rowspan="1" colspan="1">III</td><td rowspan="1" colspan="1">1</td><td rowspan="1" colspan="1">0</td><td rowspan="1" colspan="1">20?</td><td rowspan="1" colspan="1">7</td><td rowspan="1" colspan="1">3</td><td rowspan="1" colspan="1">1</td><td rowspan="1" colspan="2">1</td><td rowspan="1" colspan="1">3</td><td rowspan="1" colspan="1">1</td></tr><tr><td rowspan="1" colspan="1">IV</td><td rowspan="1" colspan="1">0</td><td rowspan="1" colspan="1">0</td><td rowspan="1" colspan="1">8</td><td rowspan="1" colspan="1">6</td><td rowspan="1" colspan="1">4</td><td rowspan="1" colspan="1">1</td><td rowspan="1" colspan="2">0</td><td rowspan="1" colspan="1">0</td><td rowspan="1" colspan="1">0</td></tr><tr><td rowspan="1" colspan="1">V</td><td rowspan="1" colspan="1">0</td><td rowspan="1" colspan="1">0</td><td rowspan="1" colspan="1">1</td><td rowspan="1" colspan="1">7</td><td rowspan="1" colspan="1">3</td><td rowspan="1" colspan="1">1</td><td rowspan="1" colspan="2">0</td><td rowspan="1" colspan="1">0</td><td rowspan="1" colspan="1">0</td></tr><tr><td rowspan="1" colspan="1">VI</td><td rowspan="1" colspan="1">0</td><td rowspan="1" colspan="1">0</td><td rowspan="1" colspan="1">0</td><td rowspan="1" colspan="1">6</td><td rowspan="1" colspan="1">2</td><td rowspan="1" colspan="1">(</td><td rowspan="1" colspan="1">0</td><td rowspan="1" colspan="1">)</td><td rowspan="1" colspan="1">0</td><td rowspan="1" colspan="1">0</td></tr></tbody></table></table-wrap><fig id="F12" position="float" orientation="portrait"><object-id xmlns:xlink="http://www.w3.org/1999/xlink" content-type="doi" xlink:type="simple">10.3897/zookeys.876.35443.figure12</object-id><object-id xmlns:xlink="http://www.w3.org/1999/xlink" content-type="arpha" xlink:type="simple">53A6260C-C96D-53AD-90D5-5350230D30CD</object-id><label>Figure 12.</label><caption><p><italic><tp:taxon-name><tp:taxon-name-part taxon-name-part-type="genus" reg="Synagoga">Synagoga</tp:taxon-name-part> <tp:taxon-name-part taxon-name-part-type="species" reg="arabesque">arabesque</tp:taxon-name-part></tp:taxon-name></italic> sp. nov., female. Thoracopods (<bold>A–E</bold> – left thoracopod II, <bold>F</bold> – left thoracopod VI, SEM) <bold>A</bold> general view <bold>B</bold> surface and setation of coxa <bold>C</bold> surface and setation of basis <bold>D</bold> setation of rami, segments numbered <bold>E</bold> enlarged segments (numbered) of rami showing microsculpture <bold>F</bold> basis and rami, ramal segments numbered. Abbreviations: <italic>ba</italic> – basis, <italic>co</italic> – coxa, <italic>en</italic> – endopod, <italic>ex</italic> – exopod. Scale bars: in μm.</p></caption><graphic xmlns:xlink="http://www.w3.org/1999/xlink" xlink:href="zookeys-876-055-g012.jpg" position="float" orientation="portrait" xlink:type="simple" id="oo_341216.jpg"><uri content-type="original_file" xlink:type="simple">https://binary.pensoft.net/fig/341216</uri></graphic></fig><p>Male (Figs <xref ref-type="fig" rid="F1">1D</xref>, <xref ref-type="fig" rid="F5">5</xref>–<xref ref-type="fig" rid="F7">7</xref>, <xref ref-type="fig" rid="F13">13</xref>–<xref ref-type="fig" rid="F16">16</xref>): Carapace bivalved, ellipsoidal, up to 1.5 mm long and 0.9 mm high, with slightly produced posterio-dorsal tip (Figs <xref ref-type="fig" rid="F5">5A, B</xref>, <xref ref-type="fig" rid="F13">13A</xref>). Dorsal margin almost straight; anterior, ventral and posterior margins rounded. Exterior of carapace smooth, lacking setae but covered with small pores (Figs <xref ref-type="fig" rid="F13">13A</xref>, <xref ref-type="fig" rid="F17">17E, F</xref>, <xref ref-type="fig" rid="F18">18E–H</xref>). Conspicuous deep pit with curved lumen opening on inner surface of anterior part of each valve (Fig. <xref ref-type="fig" rid="F5">5A, B</xref>). Gut diverticulum of simplified W-shape in comparison to female (Figs <xref ref-type="fig" rid="F1">1D</xref>, <xref ref-type="fig" rid="F5">5A, B</xref>), with 4 short lateral branches extending from anterior, posterior and ventral parts and terminated with light orange, widened areas at edge of carapace. Lobed testis within each carapace valve along lower part of gut diverticulum (Fig. <xref ref-type="fig" rid="F5">5A</xref>). Cuticular armament of mantle is similar to that of female (Fig. <xref ref-type="fig" rid="F13">13C–E</xref>). Edge of mantle forming thin marginal fold adjacent to margin of carapace and consisting of dense, tiny cuticular projections (Figs <xref ref-type="fig" rid="F13">13E</xref>, <xref ref-type="fig" rid="F15">15A</xref>). Anterior, ventral and posterior sides with submarginal underlying folder consisting of dense row of cuticular projections forming fringe or palisade, these projections longer in posterior side (Fig. <xref ref-type="fig" rid="F13">13C–E</xref>); anterior, ventro-posterior and posterior sides of mantle bearing setae with short setules (Fig. <xref ref-type="fig" rid="F13">13C, E</xref>).</p><fig id="F13" position="float" orientation="portrait"><object-id xmlns:xlink="http://www.w3.org/1999/xlink" content-type="doi" xlink:type="simple">10.3897/zookeys.876.35443.figure13</object-id><object-id xmlns:xlink="http://www.w3.org/1999/xlink" content-type="arpha" xlink:type="simple">4B99FA5C-C977-5B3C-9FA0-73465E2F2341</object-id><label>Figure 13.</label><caption><p><italic><tp:taxon-name><tp:taxon-name-part taxon-name-part-type="genus" reg="Synagoga">Synagoga</tp:taxon-name-part> <tp:taxon-name-part taxon-name-part-type="species" reg="arabesque">arabesque</tp:taxon-name-part></tp:taxon-name></italic> sp. nov., male. General morphology, mantle structures (SEM) <bold>A</bold> general view lateral, left side <bold>B</bold> Inner body (prosoma), lateral view (thoracic segments numbered in Roman numerals, abdominal segments in Arabic numerals) <bold>C</bold> submarginal fold of mantle with cuticular fringe (indicated by arrowheads) near anterior margin (anterior direction indicated by dotted arrow) <bold>D</bold> submarginal fold of mantle with cuticular fringe (indicated by arrowheads) in middle part on ventral side of valve of carapace (anterior direction indicated by dotted arrow) <bold>E</bold> submarginal fold of mantle with cuticular fringe and setiform projections (indicated by arrowheads) at posterior end of valve of carapace (thin marginal fold indicated by small arrows, anterior direction indicated by dotted arrow) <bold>F</bold> frontal filament complex (thoracopods numbered). Abbreviations: <italic>a1</italic> – antennules, <italic>ab</italic> – abdomen, <italic>ar</italic> – anterior ramus of frontal filament complex, <italic>bs</italic> – basal ramus of frontal filament complex, <italic>ffc</italic> – frontal filament complex, <italic>fr</italic> – furcal rami, <italic>lb</italic> – labrum, <italic>oc</italic> – oral cone, <italic>pe</italic> – penis, <italic>pr</italic> – posterior ramus of frontal filament complex, <italic>te</italic> – telson, <italic>thp1-6</italic> – thoracopods I–VI. Scale bars: in μm.</p></caption><graphic xmlns:xlink="http://www.w3.org/1999/xlink" xlink:href="zookeys-876-055-g013.jpg" position="float" orientation="portrait" xlink:type="simple" id="oo_341217.jpg"><uri content-type="original_file" xlink:type="simple">https://binary.pensoft.net/fig/341217</uri></graphic></fig><p>Frontal filament long, trifid, more complex or less reduced than in female, with well-developed anterior and posterior rami covered by long, setiform cuticular projections (Figs <xref ref-type="fig" rid="F5">5C</xref>, <xref ref-type="fig" rid="F12">12B, F</xref>). Anterior ramus thicker and shorter than posterior, approximately 200–250 μm long; medial (basal) ramus short (50–80 μm), ampulliform, with smooth cuticle; posterior ramus longest, approximately 470 μm.</p><p>Body of male resembling that of female (Figs <xref ref-type="fig" rid="F5">5A</xref>, <xref ref-type="fig" rid="F13">13B</xref>): head bearing similar W-shaped antennules and well-developed oral cone; trunk consisting of 6 thoracic and 5 abdominal segments (Figs <xref ref-type="fig" rid="F5">5A</xref>, <xref ref-type="fig" rid="F13">13B</xref>, <xref ref-type="fig" rid="F14">14B</xref>); telson spines of same proportions and morphology (Figs <xref ref-type="fig" rid="F5">5F</xref>, <xref ref-type="fig" rid="F14">14E</xref>). Furcal rami resembling these of female in many details (Fig. <xref ref-type="fig" rid="F14">14E–H</xref>) but differ in having fewer long natatory setae on inner subdorsal margin (six instead of eight, Fig. <xref ref-type="fig" rid="F5">5F</xref>). Unlike in females, epaulets of sixth thoracic segment more strongly developed (Fig. <xref ref-type="fig" rid="F14">14A</xref>).</p><fig id="F14" position="float" orientation="portrait"><object-id xmlns:xlink="http://www.w3.org/1999/xlink" content-type="doi" xlink:type="simple">10.3897/zookeys.876.35443.figure14</object-id><object-id xmlns:xlink="http://www.w3.org/1999/xlink" content-type="arpha" xlink:type="simple">73F3271B-4ED2-5E77-9369-E6C2ACA3ED5C</object-id><label>Figure 14.</label><caption><p><italic><tp:taxon-name><tp:taxon-name-part taxon-name-part-type="genus" reg="Synagoga">Synagoga</tp:taxon-name-part> <tp:taxon-name-part taxon-name-part-type="species" reg="arabesque">arabesque</tp:taxon-name-part></tp:taxon-name></italic> sp. nov., male. Morphology of epaulet, penis, telson and furcal rami (SEM) <bold>A</bold> epaulet of thoracic segment 6 <bold>B</bold> rami of penis; enlarged terminal parts of pleural processes of first abdominal segment in rectangle area <bold>C</bold> tip of ramus of penis <bold>D</bold> telson, lateral side <bold>E</bold> telson spines and base of furcal ramus <bold>F</bold> middle parts of furcal rami <bold>G</bold> terminal parts of furcal rami <bold>H</bold> ctenoid scales on dorsal sides of furcal rami. Abbreviations: <italic>ep</italic> – epaulet, <italic>fr</italic> – furcal rami, <italic>pe</italic> – penis, <italic>plp</italic> – pleural process of first abdominal segment, <italic>te</italic> – telson, <italic>ts</italic> – telson spines. Scale bars: in μm.</p></caption><graphic xmlns:xlink="http://www.w3.org/1999/xlink" xlink:href="zookeys-876-055-g014.jpg" position="float" orientation="portrait" xlink:type="simple" id="oo_341218.jpg"><uri content-type="original_file" xlink:type="simple">https://binary.pensoft.net/fig/341218</uri></graphic></fig><p>Condition of penis considerably different between male and female, tergite of penis-bearing first abdominal segment with conspicuous pair of long (approximately 100 μm), posteriorly directed pleural processes with four sharp terminal extensions that are absent in females (Figs <xref ref-type="fig" rid="F5">5D, E</xref>, <xref ref-type="fig" rid="F14">14B</xref>). Penis complex, approximately 600 μm long, ~ 4 times longer than supporting segment, and consisting of three parts: basal, medial and distal (Figs <xref ref-type="fig" rid="F5">5D</xref>, <xref ref-type="fig" rid="F14">14B, C</xref>). Basal shaft cylindrical, approximately 160 μm long. Medial part swollen, ~ 136 μm long, with unpaired thin process ~ 110 μm long extending from anterior side, tip of process (Fig. <xref ref-type="fig" rid="F5">5D</xref>) covered by thin layer of epicuticle. Distal part consisting of two rami originating from medial part and narrowing toward tips (Figs <xref ref-type="fig" rid="F5">5D</xref>, <xref ref-type="fig" rid="F14">14B, C</xref>). Cuticular setiform projections 10–20 μm long with apical pore (not setae) present along anterior margin of each ramus (Figs <xref ref-type="fig" rid="F5">5D</xref>, <xref ref-type="fig" rid="F14">14B, C</xref>). Tip of each ramus terminating in pair of these projections (Fig. <xref ref-type="fig" rid="F14">14C</xref>).</p><p>Antennules of male resembling those of female (Figs <xref ref-type="fig" rid="F6">6A, B</xref>, <xref ref-type="fig" rid="F15">15</xref>) but relatively thinner and longer with respect to body size. Second and third segments with dense, thin setae in same positions as in female. Two massive spines of fourth segment armed with row of conspicuous denticles along both anterior and posterior edges (Fig. <xref ref-type="fig" rid="F15">15A</xref>). Fifth segment with 4–6 rather than 6–9 setae on anterior margin (Figs <xref ref-type="fig" rid="F6">6A, B</xref>, <xref ref-type="fig" rid="F15">15B</xref>). Sensory and grasping structures of sixth segment of same morphology as in females, but ctenoid scales denser in lateral surfaces of segment (Figs <xref ref-type="fig" rid="F6">6B</xref>, <xref ref-type="fig" rid="F15">15C, D</xref>).</p><fig id="F15" position="float" orientation="portrait"><object-id xmlns:xlink="http://www.w3.org/1999/xlink" content-type="doi" xlink:type="simple">10.3897/zookeys.876.35443.figure15</object-id><object-id xmlns:xlink="http://www.w3.org/1999/xlink" content-type="arpha" xlink:type="simple">0095D7F2-7664-514D-8FD1-2D574355B739</object-id><label>Figure 15.</label><caption><p><italic><tp:taxon-name><tp:taxon-name-part taxon-name-part-type="genus" reg="Synagoga">Synagoga</tp:taxon-name-part> <tp:taxon-name-part taxon-name-part-type="species" reg="arabesque">arabesque</tp:taxon-name-part></tp:taxon-name></italic> sp. nov., male. Morphology of antennules (SEM) <bold>A</bold> spines of fourth segment forming ‘fork’ to accept claw of sixth segment (antennular segments numbered, marginal fold of mantle indicated by arrowheads) <bold>B</bold> sixth segment, left antennules, outer surface <bold>C</bold> proximal sensory process of sixth segment <bold>D</bold> junction between claw and claw guard showing their microsculpture, terminal ctenoid fold of claw guard sheathed claw indicated by asterisk, outer side. Abbreviations: <italic>ae</italic> – aesthetasc, <italic>cg</italic> – claw guard; <italic>cl</italic> – claw; <italic>ps</italic> – proximal sensory process. Scale bars: in μm.</p></caption><graphic xmlns:xlink="http://www.w3.org/1999/xlink" xlink:href="zookeys-876-055-g015.jpg" position="float" orientation="portrait" xlink:type="simple" id="oo_341219.jpg"><uri content-type="original_file" xlink:type="simple">https://binary.pensoft.net/fig/341219</uri></graphic></fig><p>Oral cone and mouth parts similar to those of female (Figs <xref ref-type="fig" rid="F6">6C–G</xref>, <xref ref-type="fig" rid="F16">16</xref>), consisting of labrum (Figs <xref ref-type="fig" rid="F6">6G</xref>, <xref ref-type="fig" rid="F16">16A–C</xref>) enclosing an unpaired medial languette (Fig. <xref ref-type="fig" rid="F6">6D</xref>) and paired mouth parts, mandibles (Figs <xref ref-type="fig" rid="F6">6E</xref>, <xref ref-type="fig" rid="F16">16C, D</xref>), maxillules (Figs <xref ref-type="fig" rid="F6">6F</xref>, <xref ref-type="fig" rid="F16">16C</xref>) and maxillae (Figs <xref ref-type="fig" rid="F6">6G</xref>, <xref ref-type="fig" rid="F16">16C, E</xref>); tips of maxillules bifid, not harpoon-shaped, apical projection and adjacent process slightly larger than in females (Figs <xref ref-type="fig" rid="F6">6G</xref>, <xref ref-type="fig" rid="F16">16E</xref>). Thoracopodal setation of male (Table <xref ref-type="table" rid="T1">1</xref>, Fig. <xref ref-type="fig" rid="F7">7</xref>) similar to that of female (Fig. <xref ref-type="fig" rid="F4">4</xref>) but showing some differences (only thoracopod VI have same setation); distal segment of exopod of thoracopod I with eight rather than seven setae (Fig. <xref ref-type="fig" rid="F7">7A</xref>), coxae of thoracopods II and III and bases of thoracopods II–IV have fewer setae along inner margins (Fig. <xref ref-type="fig" rid="F7">7B–D</xref>).</p><fig id="F16" position="float" orientation="portrait"><object-id xmlns:xlink="http://www.w3.org/1999/xlink" content-type="doi" xlink:type="simple">10.3897/zookeys.876.35443.figure16</object-id><object-id xmlns:xlink="http://www.w3.org/1999/xlink" content-type="arpha" xlink:type="simple">88334435-B9CD-5133-AD77-EB31EF2FA1CA</object-id><label>Figure 16.</label><caption><p><italic><tp:taxon-name><tp:taxon-name-part taxon-name-part-type="genus" reg="Synagoga">Synagoga</tp:taxon-name-part> <tp:taxon-name-part taxon-name-part-type="species" reg="arabesque">arabesque</tp:taxon-name-part></tp:taxon-name></italic> sp. nov., male. Mouth parts (SEM) <bold>A</bold> labrum, posterio-lateral view, anterior margin left <bold>B</bold> lateral surface of labrum <bold>C</bold> distal part of oral cone with exposed tips of mouth parts <bold>D</bold> tips of mandibles <bold>E</bold> tips of maxillae. Abbreviations: <italic>a1</italic> – antennules, <italic>lb</italic> – labrum, <italic>md</italic> – mandible, <italic>ml</italic> – medial languette, <italic>mx1</italic> – maxillule, <italic>mx2</italic> – maxilla. Scale bars: in μm.</p></caption><graphic xmlns:xlink="http://www.w3.org/1999/xlink" xlink:href="zookeys-876-055-g016.jpg" position="float" orientation="portrait" xlink:type="simple" id="oo_341220.jpg"><uri content-type="original_file" xlink:type="simple">https://binary.pensoft.net/fig/341220</uri></graphic></fig></tp:treatment-sec><tp:treatment-sec sec-type="Lattice organs" id="SECID0E1DBG"><title>Lattice organs.</title><p>(Figs <xref ref-type="fig" rid="F17">17</xref>, <xref ref-type="fig" rid="F18">18</xref>): both sexes with five pairs of trough-like slits along hinge line of carapace (lattice organs: <italic>lo1-5</italic>, Figs <xref ref-type="fig" rid="F17">17</xref>, <xref ref-type="fig" rid="F18">18</xref>), situated co-linearly in two groups: anterior pairs 1–2 and posterior pairs 3–5. Those of both female and male are of similar morphology and arrangement and are therefore described together.</p><fig id="F17" position="float" orientation="portrait"><object-id xmlns:xlink="http://www.w3.org/1999/xlink" content-type="doi" xlink:type="simple">10.3897/zookeys.876.35443.figure17</object-id><object-id xmlns:xlink="http://www.w3.org/1999/xlink" content-type="arpha" xlink:type="simple">C2E7202B-1DBA-5E0D-83AB-3F5F1778147F</object-id><label>Figure 17.</label><caption><p><italic><tp:taxon-name><tp:taxon-name-part taxon-name-part-type="genus" reg="Synagoga">Synagoga</tp:taxon-name-part> <tp:taxon-name-part taxon-name-part-type="species" reg="arabesque">arabesque</tp:taxon-name-part></tp:taxon-name></italic> sp. nov. Lattice organs, with dotted arrows indicating anterior direction (SEM) <bold>A–D</bold> female <bold>E–H</bold> male <bold>A, E</bold> general view, dorsolateral view, locations on carapace of anterior (1, 2) and posterior (3–5) pairs of lattice organs indicated by oval outlines <bold>B, F</bold> anterior lattice organs (1, 2) <bold>C, G</bold> left lattice organs 1 (first pair) <bold>D, H</bold> left and right lattice organs 2 (second pair). Abbreviations: <italic>a1</italic> – antennules, <italic>lo1-5</italic> – lattice organs, <italic>tp</italic> – terminal pore of lattice organ. Scale bars: in μm.</p></caption><graphic xmlns:xlink="http://www.w3.org/1999/xlink" xlink:href="zookeys-876-055-g017.jpg" position="float" orientation="portrait" xlink:type="simple" id="oo_341221.jpg"><uri content-type="original_file" xlink:type="simple">https://binary.pensoft.net/fig/341221</uri></graphic></fig><p>Lattice organs straight, each trough containing one short, modified seta (so-called crest) with terminal pore at free distal end (Figs <xref ref-type="fig" rid="F17">17D</xref>, <xref ref-type="fig" rid="F18">18B</xref>), terminal pore maybe hidden by debris, shrinkage or trough. Normally, each trough has oblique and rounded ends; distal part of crest lies at rounded end (Figs <xref ref-type="fig" rid="F17">17C, D</xref>, <xref ref-type="fig" rid="F18">18B–D</xref>). Cuticle of crests smooth, not perforated by small pores. Anterior lattice organs situated just posterior to point of divergence of carapace valves (Fig. <xref ref-type="fig" rid="F17">17A, E</xref>). <italic>Lo1</italic> 15 μm long in female (Fig. <xref ref-type="fig" rid="F17">17B, C</xref>) and 10–11 μm long in male (Fig. <xref ref-type="fig" rid="F17">17F, G</xref>), with posterior terminal pore, located 5–6 μm from hinge line (Fig. <xref ref-type="fig" rid="F17">17B, F</xref>). <italic>Lo2</italic> 100 μm behind first pair in female (Fig. <xref ref-type="fig" rid="F17">17B</xref>) and 80 μm behind in male (Fig. <xref ref-type="fig" rid="F17">17F</xref>), 16 μm long in female (Fig. <xref ref-type="fig" rid="F17">17D</xref>) and 10 μm long in male (Fig. <xref ref-type="fig" rid="F17">17H</xref>), with anterior terminal pore, located 9–10 μm from hinge line (Fig. <xref ref-type="fig" rid="F17">17B, D</xref>). Posterior lattice organs situated somewhat anterior to point of divergence of carapace valves, near their apices (Figs <xref ref-type="fig" rid="F17">17A, E</xref>, <xref ref-type="fig" rid="F18">18A, E</xref>), 530–550 μm behind anterior organs in mature female (Fig. <xref ref-type="fig" rid="F17">17A</xref>), 370–380 μm behind in male (Fig. <xref ref-type="fig" rid="F17">17E</xref>). <italic>Lo3</italic> 14–15 μm long in female (Fig. <xref ref-type="fig" rid="F18">18B</xref>) and 12 μm long in male (Fig. <xref ref-type="fig" rid="F18">18F</xref>), with anterior terminal pore, located 5–6 μm from hinge line. <italic>Lo4</italic> 25–28 μm behind <italic>lo3</italic> in female and 40–45 μm behind in male (Fig. <xref ref-type="fig" rid="F18">18A, E</xref>), 17–18 μm long in female (Fig. <xref ref-type="fig" rid="F18">18C</xref>) and 13–14 μm long in male (Fig. <xref ref-type="fig" rid="F18">18G</xref>), with posterior terminal pore, located 7–8 μm from hinge line (Fig. <xref ref-type="fig" rid="F18">18A</xref>). <italic>Lo5</italic> 45–50 μm behind <italic>lo4</italic> in female and 40 μm behind in male (Fig. <xref ref-type="fig" rid="F18">18A, E</xref>), 17 μm long in female (Fig. <xref ref-type="fig" rid="F18">18D</xref>) and 14 μm long in male (Fig. <xref ref-type="fig" rid="F18">18H</xref>), with posterior terminal pore, located 10–15 μm from hinge line.</p><fig id="F18" position="float" orientation="portrait"><object-id xmlns:xlink="http://www.w3.org/1999/xlink" content-type="doi" xlink:type="simple">10.3897/zookeys.876.35443.figure18</object-id><object-id xmlns:xlink="http://www.w3.org/1999/xlink" content-type="arpha" xlink:type="simple">5DBD614D-DF0A-5E45-8DFB-6BEFE54C548E</object-id><label>Figure 18.</label><caption><p><italic><tp:taxon-name><tp:taxon-name-part taxon-name-part-type="genus" reg="Synagoga">Synagoga</tp:taxon-name-part> <tp:taxon-name-part taxon-name-part-type="species" reg="arabesque">arabesque</tp:taxon-name-part></tp:taxon-name></italic> sp. nov. Posterior (3–5) pairs of lattice organs, with dotted arrows indicating anterior direction (SEM) <bold>A–D</bold> female <bold>E–H</bold> male <bold>A, E</bold> posterior pairs (3–5) of lattice organs <bold>B, F</bold> left lattice organs 3 (third pair) <bold>C, G</bold> left lattice organs 4 (fourth pair) <bold>D, H</bold> left lattice organs 5 (fifth pair). Abbreviations: <italic>lo3-5</italic> lattice organs, <italic>tp</italic> – terminal pore of lattice organ. Scale bars: in μm.</p></caption><graphic xmlns:xlink="http://www.w3.org/1999/xlink" xlink:href="zookeys-876-055-g018.jpg" position="float" orientation="portrait" xlink:type="simple" id="oo_341222.jpg"><uri content-type="original_file" xlink:type="simple">https://binary.pensoft.net/fig/341222</uri></graphic></fig></tp:treatment-sec><tp:treatment-sec sec-type="comparisons" id="SECID0E3KBG"><title>Comparison.</title><p>Having both sexes of <italic><tp:taxon-name><tp:taxon-name-part taxon-name-part-type="genus" reg="Synagoga">S.</tp:taxon-name-part> <tp:taxon-name-part taxon-name-part-type="species" reg="arabesque">arabesque</tp:taxon-name-part></tp:taxon-name></italic> available makes it possible to compare this species with all other described species of <italic><tp:taxon-name><tp:taxon-name-part taxon-name-part-type="genus" reg="Synagoga">Synagoga</tp:taxon-name-part></tp:taxon-name></italic>. The main characters used for comparison are given in Table <xref ref-type="table" rid="T2">2</xref>. Owing to a lack of detailed description, no meaningful comparison with the juvenile “McKenzie’s larva” from the eastern Indian Ocean (cf. <xref ref-type="bibr" rid="B15">Grygier 1988</xref>) can be made. Only one species, <italic><tp:taxon-name><tp:taxon-name-part taxon-name-part-type="genus" reg="Synagoga">S.</tp:taxon-name-part> <tp:taxon-name-part taxon-name-part-type="species" reg="millipalus">millipalus</tp:taxon-name-part></tp:taxon-name></italic> represented by a single male, found in the Pacific Ocean off Okinawa, Japan. It differs in having fewer setae on the fifth antennular segment (three instead of four-six) and on the inner side of the furcal ramus (three instead of six), and also relatively longer telson spines (<xref ref-type="bibr" rid="B23">Grygier and Ohtsuka 1995</xref>). Only a single species, <italic><tp:taxon-name><tp:taxon-name-part taxon-name-part-type="genus" reg="Synagoga">S.</tp:taxon-name-part> <tp:taxon-name-part taxon-name-part-type="species" reg="normani">normani</tp:taxon-name-part></tp:taxon-name></italic> (based on a female), is known from the western Indian Ocean (<xref ref-type="bibr" rid="B9">Grygier 1983a</xref>). It has fewer setae on the fifth antennular segment (five instead of 6–9) and on the inner side of the furcal ramus (five or six instead of eight), and more setae on the second exopodal segment of thoracopod I (nine instead of seven). Four species inhabit the Atlantic and adjacent seas, these are <italic><tp:taxon-name><tp:taxon-name-part taxon-name-part-type="genus" reg="Synagoga">S.</tp:taxon-name-part> <tp:taxon-name-part taxon-name-part-type="species" reg="mira">mira</tp:taxon-name-part></tp:taxon-name></italic>, <italic><tp:taxon-name><tp:taxon-name-part taxon-name-part-type="genus" reg="Synagoga">S.</tp:taxon-name-part> <tp:taxon-name-part taxon-name-part-type="species" reg="bisetosa">bisetosa</tp:taxon-name-part></tp:taxon-name></italic>, <italic><tp:taxon-name><tp:taxon-name-part taxon-name-part-type="genus" reg="Synagoga">S.</tp:taxon-name-part> <tp:taxon-name-part taxon-name-part-type="species" reg="paucisetosa">paucisetosa</tp:taxon-name-part></tp:taxon-name></italic> and <italic><tp:taxon-name><tp:taxon-name-part taxon-name-part-type="genus" reg="Synagoga">S.</tp:taxon-name-part> <tp:taxon-name-part taxon-name-part-type="species" reg="grygieri">grygieri</tp:taxon-name-part></tp:taxon-name></italic> (<xref ref-type="bibr" rid="B41">Norman 1888</xref>; <xref ref-type="bibr" rid="B9">Grygier 1983a</xref>, <xref ref-type="bibr" rid="B16">1990a</xref>; <xref ref-type="bibr" rid="B34">Kolbasov and Newman 2018</xref>). The new species differs from <italic><tp:taxon-name><tp:taxon-name-part taxon-name-part-type="genus" reg="Synagoga">S.</tp:taxon-name-part> <tp:taxon-name-part taxon-name-part-type="species" reg="mira">mira</tp:taxon-name-part></tp:taxon-name></italic> (<xref ref-type="bibr" rid="B41">Norman 1888</xref>; <xref ref-type="bibr" rid="B9">Grygier 1983a</xref>) by having smooth, unscalloped edges of the gut diverticula, fewer setae on the fifth antennular segment (4–9 instead of 15), the second exopodal segment of thoracopod I (seven(eight) instead of 18) and the inner side of the furcal ramus (eight(six) instead of 14). It can be distinguished from <italic><tp:taxon-name><tp:taxon-name-part taxon-name-part-type="genus" reg="Synagoga">S.</tp:taxon-name-part> <tp:taxon-name-part taxon-name-part-type="species" reg="bisetosa">bisetosa</tp:taxon-name-part></tp:taxon-name></italic> (<xref ref-type="bibr" rid="B16">Grygier 1990a</xref>) by having fewer setae on the fifth antennular segment (four-nine instead of ten), the second exopodal segment of thoracopod I (seven(eight) instead of ten) and the inner side of the furcal ramus (eight(six) instead of 13). The new species differs from <italic><tp:taxon-name><tp:taxon-name-part taxon-name-part-type="genus" reg="Synagoga">S.</tp:taxon-name-part> <tp:taxon-name-part taxon-name-part-type="species" reg="paucisetosa">paucisetosa</tp:taxon-name-part></tp:taxon-name></italic> (<xref ref-type="bibr" rid="B16">Grygier 1990a</xref>) in having more setae on the fifth antennular segment (four-nine instead of three) and the inner side of the furcal ramus (eight(six) instead of three); it also has relatively shorter telson spines. Finally, it can be distinguished from <italic><tp:taxon-name><tp:taxon-name-part taxon-name-part-type="genus" reg="Synagoga">S.</tp:taxon-name-part> <tp:taxon-name-part taxon-name-part-type="species" reg="grygieri">grygieri</tp:taxon-name-part></tp:taxon-name></italic> (<xref ref-type="bibr" rid="B34">Kolbasov and Newman 2018</xref>) by fewer setae on the fifth antennular segment of males (four to six instead of eight) and more setae on the inner side of the furcal ramus of females (eight instead of six); it also has relatively shorter fifth antennular segment and telson spines.</p><table-wrap id="T2" position="float" orientation="portrait"><label>Table 2.</label><caption><p>Main diagnostic characters of species of the genus <italic><tp:taxon-name><tp:taxon-name-part taxon-name-part-type="genus" reg="Synagoga">Synagoga</tp:taxon-name-part></tp:taxon-name></italic> (modified from <xref ref-type="bibr" rid="B34">Kolbasov and Newman 2018</xref>). The finding of <italic><tp:taxon-name><tp:taxon-name-part taxon-name-part-type="genus" reg="Synagoga">S.</tp:taxon-name-part> <tp:taxon-name-part taxon-name-part-type="species" reg="normani">normani</tp:taxon-name-part></tp:taxon-name></italic> on alcyonarian <italic><tp:taxon-name><tp:taxon-name-part taxon-name-part-type="genus" reg="Dendronephthya">Dendronephthya</tp:taxon-name-part></tp:taxon-name></italic> is questioned, because all other congeners attributed to hosts were found on antipatharians.</p></caption><table id="TID0EDTBG" rules="all"><tbody><tr><th rowspan="1" colspan="1">Species characters</th><th rowspan="1" colspan="1"><italic><tp:taxon-name><tp:taxon-name-part taxon-name-part-type="genus" reg="Synagoga">S.</tp:taxon-name-part> <tp:taxon-name-part taxon-name-part-type="species" reg="mira">mira</tp:taxon-name-part></tp:taxon-name></italic> Norman, 1888</th><th rowspan="1" colspan="1"><italic><tp:taxon-name><tp:taxon-name-part taxon-name-part-type="genus" reg="Synagoga">S.</tp:taxon-name-part> <tp:taxon-name-part taxon-name-part-type="species" reg="normani">normani</tp:taxon-name-part></tp:taxon-name></italic> Grygier, 1983</th><th rowspan="1" colspan="1"><italic><tp:taxon-name><tp:taxon-name-part taxon-name-part-type="genus" reg="Synagoga">S.</tp:taxon-name-part></tp:taxon-name></italic> sp. of <xref ref-type="bibr" rid="B15">Grygier 1988</xref></th><th rowspan="1" colspan="1"><italic><tp:taxon-name><tp:taxon-name-part taxon-name-part-type="genus" reg="Synagoga">S.</tp:taxon-name-part> <tp:taxon-name-part taxon-name-part-type="species" reg="bisetosa">bisetosa</tp:taxon-name-part></tp:taxon-name></italic> Grygier, 1990</th><th rowspan="1" colspan="1"><italic><tp:taxon-name><tp:taxon-name-part taxon-name-part-type="genus" reg="Synagoga">S.</tp:taxon-name-part> <tp:taxon-name-part taxon-name-part-type="species" reg="millipalus">millipalus</tp:taxon-name-part></tp:taxon-name></italic> Grygier &amp; Ohtsuka, 1995</th><th rowspan="1" colspan="1"><italic><tp:taxon-name><tp:taxon-name-part taxon-name-part-type="genus" reg="Synagoga">S.</tp:taxon-name-part> <tp:taxon-name-part taxon-name-part-type="species" reg="paucisetosa">paucisetosa</tp:taxon-name-part></tp:taxon-name></italic> Grygier, 1990</th><th rowspan="1" colspan="1"><italic><tp:taxon-name><tp:taxon-name-part taxon-name-part-type="genus" reg="Synagoga">S.</tp:taxon-name-part> <tp:taxon-name-part taxon-name-part-type="species" reg="grygieri">grygieri</tp:taxon-name-part></tp:taxon-name></italic> Kolbasov &amp; Newman, 2018</th><th rowspan="1" colspan="1"><italic><tp:taxon-name><tp:taxon-name-part taxon-name-part-type="genus" reg="Synagoga">S.</tp:taxon-name-part> <tp:taxon-name-part taxon-name-part-type="species" reg="arabesque">arabesque</tp:taxon-name-part></tp:taxon-name></italic> sp. nov.</th></tr><tr><td rowspan="1" colspan="1">Location, host, number and size of specimens</td><td rowspan="1" colspan="1">Naples, depth unknown, on <italic><tp:taxon-name><tp:taxon-name-part taxon-name-part-type="genus" reg="Parantipathes">Parantipathes</tp:taxon-name-part> <tp:taxon-name-part taxon-name-part-type="species" reg="larix">larix</tp:taxon-name-part></tp:taxon-name></italic>, several males, 4×3 mm</td><td rowspan="1" colspan="1">Mombasa, 20 m, on <italic><tp:taxon-name><tp:taxon-name-part taxon-name-part-type="genus" reg="Dendronephthya">Dendronephthya</tp:taxon-name-part></tp:taxon-name></italic> (?), single female, 1.73×1.32 mm</td><td rowspan="1" colspan="1">off West Australia, in plankton, host unknown, juvenile, 0.79×0.53 mm</td><td rowspan="1" colspan="1">outside Gibraltar, ca. 2000 m, host unknown, single immature female, probably male (has male penis), 2.8×2.2 mm</td><td rowspan="1" colspan="1">off Okinawa, between 575 m and surface, host unknown, single male, 1.7×1.25 mm</td><td rowspan="1" colspan="1">equatorial mid-Atlantic, 3459 m, host unknown, single male, 2.04×1.64 mm</td><td rowspan="1" colspan="1">Azores &amp; Cape Verde Is, 20–40 m, on <italic><tp:taxon-name><tp:taxon-name-part taxon-name-part-type="genus" reg="Antipathella">Antipathella</tp:taxon-name-part> <tp:taxon-name-part taxon-name-part-type="species" reg="wollastoni">wollastoni</tp:taxon-name-part></tp:taxon-name></italic>, males &amp; females (app. 3+7), (1.8×1.25mm – male, 2.5×2.0 mm – female)</td><td rowspan="1" colspan="1">Green Island, off east Taiwan, 35 m, on <italic><tp:taxon-name><tp:taxon-name-part taxon-name-part-type="genus" reg="Myriopathes">Myriopathes</tp:taxon-name-part></tp:taxon-name></italic> sp., males &amp; females (6+6), (1.5×0.9 mm – male, 2.3×2.0 mm – female)</td></tr><tr><td rowspan="1" colspan="1">shape of 4<sup>th</sup> segment of a1</td><td rowspan="1" colspan="1">Subtriangular (anteriorly acuminate)</td><td rowspan="1" colspan="1">Triangular (posteriorly acuminate)</td><td rowspan="1" colspan="1">Rectangular</td><td rowspan="1" colspan="1">Rectangular</td><td rowspan="1" colspan="1">Triangular (posteriorly acuminate)</td><td rowspan="1" colspan="1">Triangular (posteriorly acuminate)</td><td rowspan="1" colspan="1">Rectangular in male, triangular (posteriorly acuminate) in female</td><td rowspan="1" colspan="1">Rectangular in male and female</td></tr><tr><td rowspan="1" colspan="1">armament at base of massive setae of 4<sup>th</sup> segment of a1</td><td rowspan="1" colspan="1">Many very short spines</td><td rowspan="1" colspan="1">Very short, single spine</td><td rowspan="1" colspan="1">Absent</td><td rowspan="1" colspan="1">Absent</td><td rowspan="1" colspan="1">Single spine</td><td rowspan="1" colspan="1">Single spine</td><td rowspan="1" colspan="1">Both sexes with several very short spines – ctenoid scales</td><td rowspan="1" colspan="1">Both sexes with several very short spines – ctenoid scales</td></tr><tr><td rowspan="1" colspan="1">relative sizes of 5<sup>th</sup> and 6<sup>th</sup> segments of a1</td><td rowspan="1" colspan="1">approximately equal</td><td rowspan="1" colspan="1">5<sup>th</sup> slightly shorter</td><td rowspan="1" colspan="1">5<sup>th</sup> longer</td><td rowspan="1" colspan="1">approximately equal</td><td rowspan="1" colspan="1">5<sup>th</sup> shorter</td><td rowspan="1" colspan="1">5<sup>th</sup> shorter</td><td rowspan="1" colspan="1">ca. equal</td><td rowspan="1" colspan="1">5<sup>th</sup> shorter</td></tr><tr><td rowspan="2" colspan="1">number of setae on anterior margin of 5<sup>th</sup> segment of a1</td><td rowspan="2" colspan="1">15</td><td rowspan="2" colspan="1">5</td><td rowspan="2" colspan="1">5</td><td rowspan="2" colspan="1">10</td><td rowspan="2" colspan="1">3</td><td rowspan="2" colspan="1">3</td><td rowspan="1" colspan="1">9 (female)</td><td rowspan="1" colspan="1">6–9 (female)</td></tr><tr><td rowspan="1" colspan="1">8 (male)</td><td rowspan="1" colspan="1">4–6 (male)</td></tr><tr><td rowspan="2" colspan="1">number of setae on 2<sup>nd</sup>exopodal segment of T1</td><td rowspan="2" colspan="1">18</td><td rowspan="2" colspan="1">9</td><td rowspan="2" colspan="1">11</td><td rowspan="2" colspan="1">10</td><td rowspan="2" colspan="1">5</td><td rowspan="2" colspan="1">5</td><td rowspan="1" colspan="1">7 (female)</td><td rowspan="1" colspan="1">7 (female)</td></tr><tr><td rowspan="1" colspan="1">9 (male)</td><td rowspan="1" colspan="1">8 (male)</td></tr><tr><td rowspan="1" colspan="1">length of telson spine</td><td rowspan="1" colspan="1">Median length</td><td rowspan="1" colspan="1">Median length</td><td rowspan="1" colspan="1">Median length</td><td rowspan="1" colspan="1">Short</td><td rowspan="1" colspan="1">Very long</td><td rowspan="1" colspan="1">Very long</td><td rowspan="1" colspan="1">Median length</td><td rowspan="1" colspan="1">Short</td></tr><tr><td rowspan="2" colspan="1">number of medial setae on inner face of furcal ramus</td><td rowspan="2" colspan="1">~14</td><td rowspan="2" colspan="1">5 or 6</td><td rowspan="2" colspan="1">3</td><td rowspan="2" colspan="1">13</td><td rowspan="2" colspan="1">3</td><td rowspan="2" colspan="1">3</td><td rowspan="2" colspan="1">6</td><td rowspan="1" colspan="1">8 (female)</td></tr><tr><td rowspan="1" colspan="1">6 (male)</td></tr><tr><td rowspan="1" colspan="1">gut diverticula</td><td rowspan="1" colspan="1">Low, frilly W-shape without major bifurcations</td><td rowspan="1" colspan="1">W-shaped with anterior and posterior arms bi- and tri-furcate respectively</td><td rowspan="1" colspan="1">None mentioned</td><td rowspan="1" colspan="1">Rounded W</td><td rowspan="1" colspan="1">Not observed</td><td rowspan="1" colspan="1">Rounded W</td><td rowspan="1" colspan="1">W-shaped with numerous branches in females. Males with less elaborate W-shape</td><td rowspan="1" colspan="1">W-shaped with numerous branches in females. Males with less elaborate W-shape</td></tr><tr><td rowspan="1" colspan="1">position of aesthetasc seta of proximal sensory process of a1</td><td rowspan="1" colspan="1">Subbasal?</td><td rowspan="1" colspan="1">Subbasal</td><td rowspan="1" colspan="1">Basal</td><td rowspan="1" colspan="1">Terminal</td><td rowspan="1" colspan="1">Basal</td><td rowspan="1" colspan="1">Subbasal</td><td rowspan="1" colspan="1">Subbasal</td><td rowspan="1" colspan="1">Subbasal</td></tr><tr><td rowspan="1" colspan="1">number and size of terminal setae on ramus of male penis</td><td rowspan="1" colspan="1">?</td><td rowspan="1" colspan="1">Inapplicable</td><td rowspan="1" colspan="1">Inapplicable</td><td rowspan="1" colspan="1">2 tiny</td><td rowspan="1" colspan="1">4 long</td><td rowspan="1" colspan="1">Few (3?) medium</td><td rowspan="1" colspan="1">2 medium</td><td rowspan="1" colspan="1">2 medium</td></tr></tbody></table></table-wrap></tp:treatment-sec><tp:treatment-sec><!--Section generated to contain objects referenced in tp:taxon-treatment.--><fig id="F1" position="float" orientation="portrait"><object-id xmlns:xlink="http://www.w3.org/1999/xlink" content-type="doi" xlink:type="simple">10.3897/zookeys.876.35443.figure1</object-id><object-id xmlns:xlink="http://www.w3.org/1999/xlink" content-type="arpha" xlink:type="simple">D37EB0B7-B469-591B-835F-DEA43B40C0C9</object-id><label>Figure 1.</label><caption><p>Collection and natural coloration of living specimens of <italic><tp:taxon-name><tp:taxon-name-part taxon-name-part-type="genus" reg="Synagoga">Synagoga</tp:taxon-name-part> <tp:taxon-name-part taxon-name-part-type="species" reg="arabesque">arabesque</tp:taxon-name-part></tp:taxon-name></italic> sp. nov. <bold>A</bold> Collection of living specimens of <italic><tp:taxon-name><tp:taxon-name-part taxon-name-part-type="genus" reg="Synagoga">Synagoga</tp:taxon-name-part></tp:taxon-name></italic> from black coral <italic><tp:taxon-name><tp:taxon-name-part taxon-name-part-type="genus" reg="Myriopathes">Myriopathes</tp:taxon-name-part></tp:taxon-name></italic> sp. <bold>B</bold> mature female with outstretched antennules, oral cone and abdomen, lateral view, left side <bold>C</bold> young female, lateral view, right side <bold>D</bold> male with outstretched antennules, oral cone, thoracopods and abdomen, lateral view, left side. Abbreviations: <italic>a1</italic> – antennule, <italic>ab</italic> –abdomen, <italic>em</italic> – embryos, <italic>fr</italic> – furcal rami, <italic>gd</italic> – gut diverticulum, <italic>oc</italic> – oral cone, <italic>ov</italic> – ovary, <italic>thp1-6</italic> – thoracopods I-VI. Scale bars: in µm.</p></caption><graphic xmlns:xlink="http://www.w3.org/1999/xlink" xlink:href="zookeys-876-055-g001.jpg" position="float" orientation="portrait" xlink:type="simple" id="oo_341205.jpg"><uri content-type="original_file" xlink:type="simple">https://binary.pensoft.net/fig/341205</uri></graphic></fig></tp:treatment-sec><ref-list><ref id="B34"><mixed-citation xmlns:xlink="http://www.w3.org/1999/xlink" xlink:type="simple"><person-group><name name-style="western"><surname>Kolbasov</surname><given-names>GA</given-names></name><name name-style="western"><surname>Newman</surname><given-names>WA</given-names></name></person-group> (<year>2018</year>) <article-title>A new species of <italic><tp:taxon-name><tp:taxon-name-part taxon-name-part-type="genus">Synagoga</tp:taxon-name-part></tp:taxon-name></italic> (<tp:taxon-name><tp:taxon-name-part taxon-name-part-type="subphylum">Crustacea</tp:taxon-name-part></tp:taxon-name>: <tp:taxon-name><tp:taxon-name-part taxon-name-part-type="subclass">Thecostraca</tp:taxon-name-part></tp:taxon-name>: <tp:taxon-name><tp:taxon-name-part taxon-name-part-type="infraclass">Ascothoracida</tp:taxon-name-part></tp:taxon-name>) parasitic on an antipatharian from the Azores and Cape Verde Islands, with notes on its morphology, sexuality, host specificity, and biogeography.</article-title><source>Marine Biodiversity</source><volume>49</volume>(<issue>3</issue>): <fpage>1101</fpage>–<lpage>1122</lpage>. <ext-link xlink:type="simple" ext-link-type="doi" xlink:href="10.1007/s12526-018-0892-7">https://doi.org/10.1007/s12526-018-0892-7</ext-link></mixed-citation></ref><ref id="B15"><mixed-citation xmlns:xlink="http://www.w3.org/1999/xlink" xlink:type="simple"><person-group><name name-style="western"><surname>Grygier</surname><given-names>MJ</given-names></name></person-group> (<year>1988</year>) Larval and juvenile <tp:taxon-name><tp:taxon-name-part taxon-name-part-type="infraclass">Ascothoracida</tp:taxon-name-part></tp:taxon-name> (<tp:taxon-name><tp:taxon-name-part taxon-name-part-type="subphylum">Crustacea</tp:taxon-name-part></tp:taxon-name>) from the plankton. Publications of the Seto Marine Biological Laboratory 33(4/6): 163–172. <ext-link xlink:type="simple" ext-link-type="doi" xlink:href="10.5134/176155">https://doi.org/10.5134/176155</ext-link></mixed-citation></ref><ref id="B23"><mixed-citation xmlns:xlink="http://www.w3.org/1999/xlink" xlink:type="simple"><person-group><name name-style="western"><surname>Grygier</surname><given-names>MJ</given-names></name><name name-style="western"><surname>Ohtsuka</surname><given-names>S</given-names></name></person-group> (<year>1995</year>) New species of <italic><tp:taxon-name><tp:taxon-name-part taxon-name-part-type="genus">Synagoga</tp:taxon-name-part></tp:taxon-name></italic> (<tp:taxon-name><tp:taxon-name-part taxon-name-part-type="subphylum">Crustacea</tp:taxon-name-part></tp:taxon-name>: <tp:taxon-name><tp:taxon-name-part taxon-name-part-type="infraclass">Ascothoracida</tp:taxon-name-part></tp:taxon-name>) from plankton off Okinawa, Japan, with an SEM study of the carapace. Publications of the Seto Marine Biological Laboratory 36(5/6): 293–311. <ext-link xlink:type="simple" ext-link-type="doi" xlink:href="10.5134/176250">https://doi.org/10.5134/176250</ext-link></mixed-citation></ref><ref id="B9"><mixed-citation xmlns:xlink="http://www.w3.org/1999/xlink" xlink:type="simple"><person-group><name name-style="western"><surname>Grygier</surname><given-names>MJ</given-names></name></person-group> (<year>1983a</year>) <article-title>Revision of <italic><tp:taxon-name><tp:taxon-name-part taxon-name-part-type="genus">Synagoga</tp:taxon-name-part></tp:taxon-name></italic> (<tp:taxon-name><tp:taxon-name-part taxon-name-part-type="subphylum">Crustacea</tp:taxon-name-part></tp:taxon-name>: <tp:taxon-name><tp:taxon-name-part taxon-name-part-type="class">Maxillopoda</tp:taxon-name-part></tp:taxon-name>: <tp:taxon-name><tp:taxon-name-part taxon-name-part-type="infraclass">Ascothoracida</tp:taxon-name-part></tp:taxon-name>).</article-title><source>Journal of Natural History</source><volume>17</volume>(<issue>2</issue>): <fpage>213</fpage>–<lpage>239</lpage>. <ext-link xlink:type="simple" ext-link-type="doi" xlink:href="10.1080/00222938300770181">https://doi.org/10.1080/00222938300770181</ext-link></mixed-citation></ref><ref id="B41"><mixed-citation xmlns:xlink="http://www.w3.org/1999/xlink" xlink:type="simple"><person-group><name name-style="western"><surname>Norman</surname><given-names>AM</given-names></name></person-group> (<year>1888</year>) Report on the occupation of the Table. Report of the Fifth-Seventh Meeting of the British Association for the Advancement of Science, Manchester, August and September 1887, 85–86.</mixed-citation></ref><ref id="B16"><mixed-citation xmlns:xlink="http://www.w3.org/1999/xlink" xlink:type="simple"><person-group><name name-style="western"><surname>Grygier</surname><given-names>MJ</given-names></name></person-group> (<year>1990a</year>) <article-title>Five new species of bathyal Atlantic <tp:taxon-name><tp:taxon-name-part taxon-name-part-type="infraclass">Ascothoracida</tp:taxon-name-part></tp:taxon-name> (<tp:taxon-name><tp:taxon-name-part taxon-name-part-type="subphylum">Crustacea</tp:taxon-name-part></tp:taxon-name>: <tp:taxon-name><tp:taxon-name-part taxon-name-part-type="class">Maxillopoda</tp:taxon-name-part></tp:taxon-name>) from the equator to 50°N latitude.</article-title><source>Bulletin of Marine Science</source><volume>46</volume>(<issue>3</issue>): <fpage>655</fpage>–<lpage>676</lpage>.</mixed-citation></ref></ref-list></tp:taxon-treatment>
